# Supplementary material for: Collective anti-predator escape manoeuvres through optimal attack and avoidance strategies
Source: Commun Biol. 2024 Nov 27;7:1586. doi: 10.1038/s42003-024-07267-2 (PMC11603345; doi:10.1038/s42003-024-07267-2)
Supplement: Supplementary file 4 — Supplementary Data 1 [file 42003_2024_7267_MOESM4_ESM.xlsx]

## Sheet: Fig1-B,C
vid	frame1	angle1	frame2	angle2	Fountain	Number
DJI_001		na		na	0
DJI_001	751	83.5	756	88	1
DJI_001	931	101.9	936	143.7	1
DJI_001	1012	92.7	1017	82.5	1
DJI_001	1271	124.6	1276	142	0	1
DJI_001	1355	82.7	1360	149.1	1
DJI_001	1410	-179.5	1415	-169.6	1
DJI_001	1464	-86.3	1469	-91	1
DJI_001	1521	177.5	1526	170.3	1
DJI_001	1833	-31.9	1838	-46.1	1
DJI_001	2130	77.3	2135	133.5	1
DJI_001		na		na	0
DJI_001	2336	39.1	2341	49.2	1
DJI_001	2587	159	2592	172.5	1
DJI_001		na		na	0
DJI_001	3256	96.8	3261	95.8	1
DJI_001	3740	174.2	3745	-140.8	1
DJI_001	4097	-152.1	4102	-169.7	0	2
DJI_001	4168	-2.4	4173	-20.9	0	3
DJI_001		na		na	0
DJI_001	4524	125.2	4529	103.3	1
DJI_001	4592	-170.3	4597	-140.5	NA	FOUNTAIN
DJI_001	4734	-52.8	4739	-95.5	1
DJI_001		na		na	0
DJI_001	5009	147.1	5014	-179.4	0	4
DJI_001	5324	-177	5329	-174.2	0	5
DJI_001	5378	164.4	5383	175.2	0	6
DJI_001	5544	109.3	5549	107.7	0	7
DJI_001	5630	-161.8	5635	-165	0	8
DJI_001	5764	-168.4	5769	-121.4	0	9
DJI_001	5975	-111.2	5980	124.9	0	10
DJI_001		na		na	0
DJI_001	6430	-179.1	6435	-172.3	0	11
DJI_001		na		na	0
DJI_001	6616	-12.5	6621	17.2	0	12
DJI_001	6981	-99.6	6986	-107.7	1
DJI_001	7064	127.7	7069	-173.9	1
DJI_001		na		na	0
DJI_001	7520	-156.1	7525	-146.6	0	13
DJI_001	7918	87.5	7923	-81.9	0	14
DJI_001	8397	-137	8402	-120.9	0	15
DJI_001	8741	160.3	8746	170.5	0	16
DJI_001	9025	-151.1	9030	-147.2	1
DJI_002	461	-152	466	-151.9	0	17
DJI_002	631	-136.6	636	-78.2	1
DJI_002		na		na
DJI_002	805	106	810	135.3	0	18
DJI_002	953	42.2	958	-19.8	1
DJI_002	1220	-156.6	1225	-157.6	0	19
DJI_002	1408	-122.4	1413	-99.4	1
DJI_002	1655	146.6	1660	110.2	1
DJI_002		na		na
DJI_002		na		na
DJI_002	2588	111.5	2593	96.9	1
DJI_002	2682	-91.6	2687	-162.8	0	20
DJI_002	2728	-125.9	2733	-99	1
DJI_002	2911	154.7	2916	159.8	0	21
DJI_002	3106	129.6	3111	104.7	1
DJI_002	3193	-47.4	3198	-63.7	1
DJI_002		na		na
DJI_002	3309	174.3	3314	155.3	1
DJI_002		na		na
DJI_002	3462	86.5	3467	85.2	1
DJI_002	3695	83.4	3700	-84.2	1
DJI_002		na		na
DJI_002	3966	93	3971	89.3	0	22
DJI_002	4007	-22.4	4012	-8.8	0	23
DJI_002
DJI_002	4191	-159.9	4196	134.8	0	24
DJI_002		na		na
DJI_002	4670	102.2	4675	102.6	0	25
DJI_002	4783	-17.1	4787	17.6	0	26
DJI_002	4830	9.7	4835	1.4	0	27
DJI_002	4878	81.6	4883	81.3	1
DJI_002		na		na
DJI_002		na		na
DJI_002	5193	-84.2	5198	-91.6	1
DJI_002	5277	56.5	5282	90.1	1
DJI_002	5342	-175.1	5347	-151.9	1
DJI_002	5635	72.5	5640	50.7	1
DJI_003	161	-134.5	171	-128.9	1
DJI_003		na		na
DJI_003	585	-97.6	595	-84.8	1
DJI_003	675	76.8	685	81.7	1
DJI_003		na		na
DJI_003	1732	125.4	1742	129.1	0	28
DJI_003		na		na
DJI_003	3938	5.3	3948	1	1
DJI_003	4056	106.8	4066	109	0	29
DJI_003	4367	74.3	4377	81.7	1
DJI_003	4570	14.8	4580	4.4	1
DJI_003	4904	64.6	4914	83.3	1
DJI_003	5935	-141.1	5945	-140.3	0	30
DJI_003	6275	-101.4	6285	-108.1	0	31	part of next attack?
DJI_003	6361	-103.4	6371	-119.4	1
DJI_003	6698	150.4	6708	141.9	0	32
DJI_003	6989	94.6	6979	40	1
DJI_003	7148	135.9	7158	134	1
DJI_003		na		na
DJI_003	8004	98.5	8014	-155.7	1
DJI_003	8433	141.8	8443	132.7	1
DJI_003		na		na
DJI_003	8984	-150.6	8994	-149.7	1
DJI_003	9255	-56.2	9265	-69.3	1
DJI_003		na		na
DJI_003	9662	57.1	9672	84.3	1
DJI_003		na		na
DJI_003	10204	-88.6	10214	-91.3	1
DJI_003	10428	-93.7	10438	101	1
DJI_003	10570	156.1	10580	-178.2	1
DJI_003	10838	39.2	10848	72.4	1
DJI_003		na		na
DJI_003	11100	-76.9	11110	-72.5	1
DJI_003	11268	135.9	11278	117.1	1
DJI_003	11538	123.1	11548	124.5	1
DJI_003	11830	-44.5	11840	-58.9	1
DJI_003		na		na
DJI_003	12419	-80.4	12429	-78	1
DJI_003	12794	177.4	12804	172.9	1
DJI_003	13019	-63.1	13029	-56.4	0	33
DJI_003		na		na
DJI_003	13973	-166.2	13983	-156.2	0	34
DJI_003	14067	9.2	14077	1.9	0	35
DJI_003		na		na
DJI_003		na		na
DJI_003		na		na
DJI_003		na		na
DJI_003	15511	-89.9	15521	-90.6	1
DJI_003	15842	50.4	15852	54.4	0	36
DJI_003	17007	-10.3	17017	-2.9	1
DJI_003	17410	-86.6	17420	-76.7	1
DJI_003	17620	-96.6	17630	-83.3	1
DJI_003	17869	50.1	17879	66.1	1
DJI_003		na		na
DJI_003	18169	171.6	18179	169.7	1
DJI_003	18357	168.7	18367	168.4	1
DJI_003	18825	-91.5	18835	80.9	1

## Sheet: Fig2C
	noise	key	value	attack
0	0	0	6.10543	front
1	0	0	6.38075	front
2	0	0	6.13409	front
3	0	0	5.34776	front
4	0	0	5.95902	front
5	0	0	5.84858	front
6	0	0	5.9002	front
7	0	0	5.38743	front
8	0	0	5.677	front
9	0	0	5.11254	front
10	0	0	5.63739	front
11	0	0	5.24745	front
12	0	0	5.57831	front
13	0	0	5.8723	front
14	0	0	6.26354	front
15	0	0	5.69158	front
16	0	0	6.85536	front
17	0	0	5.55028	front
18	0	0	6.12845	front
19	0	0	5.45475	front
20	0	0	5.53224	front
21	0	0	5.69606	front
22	0	0	5.34055	front
23	0	0	5.82402	front
24	0	0	5.8334	front
25	0	0	6.60508	front
26	0	0	5.62773	front
27	0	0	5.49831	front
28	0	0	4.42228	front
29	0	0	5.19463	front
30	0	0	6.06845	front
31	0	0	5.63337	front
32	0	0	6.14199	front
33	0	0	5.57444	front
34	0	0	6.08488	front
35	0	0	5.9642	front
36	0	0	5.62781	front
37	0	0	6.31135	front
38	0	0	5.04797	front
39	0	0	4.51177	front
40	0.1	0	6.20192	front
41	0.1	0	5.82973	front
42	0.1	0	5.33279	front
43	0.1	0	5.66297	front
44	0.1	0	6.06626	front
45	0.1	0	5.22774	front
46	0.1	0	5.54491	front
47	0.1	0	6.25706	front
48	0.1	0	6.03596	front
49	0.1	0	6.14827	front
50	0.1	0	5.80837	front
51	0.1	0	5.9557	front
52	0.1	0	5.60876	front
53	0.1	0	5.25012	front
54	0.1	0	5.82629	front
55	0.1	0	5.4734	front
56	0.1	0	5.47522	front
57	0.1	0	5.9625	front
58	0.1	0	5.05217	front
59	0.1	0	4.93759	front
60	0.1	0	5.89859	front
61	0.1	0	5.0246	front
62	0.1	0	6.34342	front
63	0.1	0	5.62309	front
64	0.1	0	6.53104	front
65	0.1	0	5.88756	front
66	0.1	0	5.48059	front
67	0.1	0	5.71974	front
68	0.1	0	6.1539	front
69	0.1	0	4.71889	front
70	0.1	0	5.69554	front
71	0.1	0	5.2719	front
72	0.1	0	6.06701	front
73	0.1	0	5.62534	front
74	0.1	0	5.74479	front
75	0.1	0	5.60052	front
76	0.1	0	5.61699	front
77	0.1	0	5.50352	front
78	0.1	0	5.17639	front
79	0.1	0	5.33763	front
80	0.2	0	5.83575	front
81	0.2	0	4.9797	front
82	0.2	0	5.77247	front
83	0.2	0	6.99555	front
84	0.2	0	5.74946	front
85	0.2	0	5.19709	front
86	0.2	0	5.96572	front
87	0.2	0	5.8777	front
88	0.2	0	6.08735	front
89	0.2	0	5.63833	front
90	0.2	0	6.59662	front
91	0.2	0	5.83812	front
92	0.2	0	5.30471	front
93	0.2	0	5.52028	front
94	0.2	0	6.02971	front
95	0.2	0	5.25496	front
96	0.2	0	5.85449	front
97	0.2	0	5.8695	front
98	0.2	0	5.73097	front
99	0.2	0	4.79879	front
100	0.2	0	4.13844	front
101	0.2	0	6.03936	front
102	0.2	0	4.3718	front
103	0.2	0	5.8623	front
104	0.2	0	6.71695	front
105	0.2	0	5.77295	front
106	0.2	0	5.26846	front
107	0.2	0	5.65426	front
108	0.2	0	5.69273	front
109	0.2	0	5.83544	front
110	0.2	0	6.66168	front
111	0.2	0	5.13956	front
112	0.2	0	4.89762	front
113	0.2	0	5.88008	front
114	0.2	0	5.79917	front
115	0.2	0	5.51195	front
116	0.2	0	5.30797	front
117	0.2	0	4.61205	front
118	0.2	0	5.38469	front
119	0.2	0	4.91063	front
120	0.3	0	6.33671	front
121	0.3	0	6.13469	front
122	0.3	0	6.13771	front
123	0.3	0	5.01901	front
124	0.3	0	6.15367	front
125	0.3	0	6.00778	front
126	0.3	0	5.83978	front
127	0.3	0	6.28582	front
128	0.3	0	6.22925	front
129	0.3	0	6.27702	front
130	0.3	0	5.3723	front
131	0.3	0	6.89407	front
132	0.3	0	5.45145	front
133	0.3	0	5.24395	front
134	0.3	0	4.09734	front
135	0.3	0	5.75853	front
136	0.3	0	5.62679	front
137	0.3	0	5.89767	front
138	0.3	0	4.82525	front
139	0.3	0	5.13408	front
140	0.3	0	5.1837	front
141	0.3	0	4.89787	front
142	0.3	0	5.48565	front
143	0.3	0	6.60091	front
144	0.3	0	4.80935	front
145	0.3	0	5.74435	front
146	0.3	0	4.61511	front
147	0.3	0	6.62991	front
148	0.3	0	5.6632	front
149	0.3	0	5.42091	front
150	0.3	0	4.97935	front
151	0.3	0	5.80936	front
152	0.3	0	5.43132	front
153	0.3	0	5.80657	front
154	0.3	0	6.57983	front
155	0.3	0	5.43952	front
156	0.3	0	6.32639	front
157	0.3	0	5.64077	front
158	0.3	0	5.78137	front
159	0.3	0	4.88554	front
160	0.4	0	6.40922	front
161	0.4	0	4.55233	front
162	0.4	0	5.89247	front
163	0.4	0	4.68904	front
164	0.4	0	4.75015	front
165	0.4	0	5.13044	front
166	0.4	0	5.12801	front
167	0.4	0	6.25074	front
168	0.4	0	5.09548	front
169	0.4	0	5.6133	front
170	0.4	0	5.49161	front
171	0.4	0	6.85088	front
172	0.4	0	6.4956	front
173	0.4	0	6.03093	front
174	0.4	0	5.94445	front
175	0.4	0	5.60171	front
176	0.4	0	5.80466	front
177	0.4	0	5.41217	front
178	0.4	0	4.12862	front
179	0.4	0	5.45333	front
180	0.4	0	5.57351	front
181	0.4	0	6.07113	front
182	0.4	0	6.78086	front
183	0.4	0	4.74551	front
184	0.4	0	4.75003	front
185	0.4	0	5.15899	front
186	0.4	0	5.01026	front
187	0.4	0	5.12394	front
188	0.4	0	7.04823	front
189	0.4	0	4.70869	front
190	0.4	0	5.13309	front
191	0.4	0	5.30319	front
192	0.4	0	4.79699	front
193	0.4	0	5.78598	front
194	0.4	0	5.56035	front
195	0.4	0	5.84658	front
196	0.4	0	4.99372	front
197	0.4	0	6.35748	front
198	0.4	0	5.66937	front
199	0.4	0	4.9654	front
200	0.5	0	6.39087	front
201	0.5	0	3.88682	front
202	0.5	0	5.62889	front
203	0.5	0	4.63386	front
204	0.5	0	6.75472	front
205	0.5	0	4.82217	front
206	0.5	0	4.83671	front
207	0.5	0	5.00678	front
208	0.5	0	5.45806	front
209	0.5	0	5.21545	front
210	0.5	0	6.58948	front
211	0.5	0	5.55563	front
212	0.5	0	5.68263	front
213	0.5	0	5.67461	front
214	0.5	0	6.26557	front
215	0.5	0	6.77624	front
216	0.5	0	6.04444	front
217	0.5	0	4.93006	front
218	0.5	0	5.09195	front
219	0.5	0	4.69123	front
220	0.5	0	5.96342	front
221	0.5	0	5.56827	front
222	0.5	0	6.22884	front
223	0.5	0	5.44594	front
224	0.5	0	4.78102	front
225	0.5	0	5.74509	front
226	0.5	0	5.56562	front
227	0.5	0	4.57132	front
228	0.5	0	5.80752	front
229	0.5	0	6.52863	front
230	0.5	0	5.95459	front
231	0.5	0	5.06991	front
232	0.5	0	5.43316	front
233	0.5	0	6.06799	front
234	0.5	0	5.95419	front
235	0.5	0	5.86688	front
236	0.5	0	5.77234	front
237	0.5	0	4.87635	front
238	0.5	0	4.6861	front
239	0.5	0	4.63817	front
240	0.6	0	6.37708	front
241	0.6	0	5.47927	front
242	0.6	0	4.75405	front
243	0.6	0	5.29118	front
244	0.6	0	5.73437	front
245	0.6	0	6.64089	front
246	0.6	0	5.23565	front
247	0.6	0	5.26878	front
248	0.6	0	4.77301	front
249	0.6	0	5.96264	front
250	0.6	0	5.25405	front
251	0.6	0	7.03509	front
252	0.6	0	5.47816	front
253	0.6	0	6.66628	front
254	0.6	0	5.78754	front
255	0.6	0	5.66583	front
256	0.6	0	6.7104	front
257	0.6	0	5.54031	front
258	0.6	0	4.57446	front
259	0.6	0	5.92145	front
260	0.6	0	5.58743	front
261	0.6	0	5.27988	front
262	0.6	0	4.58373	front
263	0.6	0	5.26405	front
264	0.6	0	5.43426	front
265	0.6	0	5.4146	front
266	0.6	0	5.09341	front
267	0.6	0	3.70952	front
268	0.6	0	5.09143	front
269	0.6	0	6.00663	front
270	0.6	0	6.19287	front
271	0.6	0	6.33375	front
272	0.6	0	4.77614	front
273	0.6	0	4.04306	front
274	0.6	0	5.20542	front
275	0.6	0	6.21613	front
276	0.6	0	5.74111	front
277	0.6	0	4.9633	front
278	0.6	0	6.3145	front
279	0.6	0	6.03321	front
280	0.7	0	5.76915	front
281	0.7	0	5.35031	front
282	0.7	0	5.18828	front
283	0.7	0	7.04408	front
284	0.7	0	5.04794	front
285	0.7	0	5.73985	front
286	0.7	0	6.18246	front
287	0.7	0	4.75868	front
288	0.7	0	6.17804	front
289	0.7	0	5.82407	front
290	0.7	0	4.4851	front
291	0.7	0	4.91164	front
292	0.7	0	4.92801	front
293	0.7	0	5.39458	front
294	0.7	0	4.86678	front
295	0.7	0	6.01659	front
296	0.7	0	5.41903	front
297	0.7	0	5.84166	front
298	0.7	0	6.77352	front
299	0.7	0	5.28192	front
300	0.7	0	4.69204	front
301	0.7	0	4.34712	front
302	0.7	0	6.91268	front
303	0.7	0	5.57698	front
304	0.7	0	6.00744	front
305	0.7	0	4.78658	front
306	0.7	0	6.07324	front
307	0.7	0	4.18033	front
308	0.7	0	4.5153	front
309	0.7	0	5.95539	front
310	0.7	0	5.68931	front
311	0.7	0	5.04737	front
312	0.7	0	4.47803	front
313	0.7	0	6.10538	front
314	0.7	0	5.3582	front
315	0.7	0	6.20708	front
316	0.7	0	4.92997	front
317	0.7	0	4.99341	front
318	0.7	0	5.87988	front
319	0.7	0	6.33973	front
320	0.8	0	5.04951	front
321	0.8	0	4.01704	front
322	0.8	0	4.53371	front
323	0.8	0	5.47871	front
324	0.8	0	6.53611	front
325	0.8	0	5.10369	front
326	0.8	0	5.1833	front
327	0.8	0	5.97643	front
328	0.8	0	4.02869	front
329	0.8	0	4.92865	front
330	0.8	0	5.1122	front
331	0.8	0	4.11958	front
332	0.8	0	6.07321	front
333	0.8	0	5.6827	front
334	0.8	0	6.8809	front
335	0.8	0	4.43529	front
336	0.8	0	3.91026	front
337	0.8	0	4.16049	front
338	0.8	0	4.33888	front
339	0.8	0	5.28158	front
340	0.8	0	6.39545	front
341	0.8	0	4.81805	front
342	0.8	0	6.56962	front
343	0.8	0	5.44757	front
344	0.8	0	4.39613	front
345	0.8	0	3.74154	front
346	0.8	0	5.33157	front
347	0.8	0	6.35949	front
348	0.8	0	4.37521	front
349	0.8	0	3.6291	front
350	0.8	0	5.60197	front
351	0.8	0	5.58507	front
352	0.8	0	5.59047	front
353	0.8	0	6.2619	front
354	0.8	0	4.91978	front
355	0.8	0	5.17396	front
356	0.8	0	5.04597	front
357	0.8	0	5.27626	front
358	0.8	0	5.76784	front
359	0.8	0	6.16826	front
360	0.9	0	5.13386	front
361	0.9	0	6.54172	front
362	0.9	0	5.48069	front
363	0.9	0	5.14932	front
364	0.9	0	5.76997	front
365	0.9	0	5.35297	front
366	0.9	0	5.51516	front
367	0.9	0	4.65577	front
368	0.9	0	4.62068	front
369	0.9	0	5.23648	front
370	0.9	0	4.86127	front
371	0.9	0	5.04662	front
372	0.9	0	4.75181	front
373	0.9	0	5.71276	front
374	0.9	0	5.91342	front
375	0.9	0	6.0685	front
376	0.9	0	6.09569	front
377	0.9	0	5.61296	front
378	0.9	0	5.39616	front
379	0.9	0	5.29651	front
380	0.9	0	5.81451	front
381	0.9	0	6.28216	front
382	0.9	0	4.87214	front
383	0.9	0	5.82968	front
384	0.9	0	4.96209	front
385	0.9	0	4.62223	front
386	0.9	0	5.24134	front
387	0.9	0	5.38804	front
388	0.9	0	6.50602	front
389	0.9	0	5.45386	front
390	0.9	0	4.23792	front
391	0.9	0	6.26392	front
392	0.9	0	6.551	front
393	0.9	0	5.52158	front
394	0.9	0	5.00402	front
395	0.9	0	6.04222	front
396	0.9	0	5.67483	front
397	0.9	0	5.06193	front
398	0.9	0	4.83458	front
399	0.9	0	5.57637	front
400	1	0	5.327	front
401	1	0	3.875	front
402	1	0	5.33893	front
403	1	0	5.55783	front
404	1	0	5.02133	front
405	1	0	6.12023	front
406	1	0	5.2776	front
407	1	0	5.30953	front
408	1	0	5.61406	front
409	1	0	5.12331	front
410	1	0	5.82272	front
411	1	0	7.11417	front
412	1	0	5.04413	front
413	1	0	5.68121	front
414	1	0	5.49271	front
415	1	0	5.45525	front
416	1	0	5.96152	front
417	1	0	5.97987	front
418	1	0	4.4963	front
419	1	0	5.51401	front
420	1	0	5.92235	front
421	1	0	4.94318	front
422	1	0	4.49911	front
423	1	0	5.18797	front
424	1	0	6.9407	front
425	1	0	4.67294	front
426	1	0	4.01974	front
427	1	0	6.01472	front
428	1	0	5.36341	front
429	1	0	4.72461	front
430	1	0	4.59725	front
431	1	0	5.05334	front
432	1	0	7.09188	front
433	1	0	4.96873	front
434	1	0	6.05951	front
435	1	0	5.44876	front
436	1	0	5.69762	front
437	1	0	5.97494	front
438	1	0	4.29155	front
439	1	0	6.29127	front
440	0	1	6.26724	front
441	0	1	5.28833	front
442	0	1	6.10362	front
443	0	1	6.24063	front
444	0	1	5.99658	front
445	0	1	4.98252	front
446	0	1	6.14673	front
447	0	1	6.47263	front
448	0	1	6.0613	front
449	0	1	5.71461	front
450	0	1	5.92248	front
451	0	1	5.80925	front
452	0	1	6.67613	front
453	0	1	5.31495	front
454	0	1	6.36965	front
455	0	1	6.94503	front
456	0	1	6.52193	front
457	0	1	5.40183	front
458	0	1	5.584	front
459	0	1	6.19998	front
460	0	1	6.33264	front
461	0	1	6.19944	front
462	0	1	5.1872	front
463	0	1	7.03686	front
464	0	1	5.91407	front
465	0	1	6.50817	front
466	0	1	5.22469	front
467	0	1	5.98612	front
468	0	1	5.91947	front
469	0	1	5.8836	front
470	0	1	6.69503	front
471	0	1	5.91819	front
472	0	1	6.09772	front
473	0	1	6.34169	front
474	0	1	5.84445	front
475	0	1	6.81887	front
476	0	1	6.60184	front
477	0	1	6.49208	front
478	0	1	6.35818	front
479	0	1	5.28619	front
480	0.1	1	6.27683	front
481	0.1	1	6.32815	front
482	0.1	1	6.17503	front
483	0.1	1	6.03437	front
484	0.1	1	6.20395	front
485	0.1	1	6.02449	front
486	0.1	1	6.01145	front
487	0.1	1	6.53739	front
488	0.1	1	5.99998	front
489	0.1	1	6.6334	front
490	0.1	1	6.17546	front
491	0.1	1	6.22952	front
492	0.1	1	4.86789	front
493	0.1	1	6.20578	front
494	0.1	1	5.59277	front
495	0.1	1	6.05619	front
496	0.1	1	6.37624	front
497	0.1	1	5.91217	front
498	0.1	1	6.07769	front
499	0.1	1	5.91149	front
500	0.1	1	5.7959	front
501	0.1	1	5.63776	front
502	0.1	1	5.84011	front
503	0.1	1	6.03479	front
504	0.1	1	6.43059	front
505	0.1	1	5.74411	front
506	0.1	1	5.88627	front
507	0.1	1	5.7511	front
508	0.1	1	5.70956	front
509	0.1	1	6.07705	front
510	0.1	1	5.83358	front
511	0.1	1	6.80984	front
512	0.1	1	5.72865	front
513	0.1	1	6.30913	front
514	0.1	1	6.50343	front
515	0.1	1	6.29468	front
516	0.1	1	5.43625	front
517	0.1	1	5.97821	front
518	0.1	1	6.29457	front
519	0.1	1	5.95453	front
520	0.2	1	6.21713	front
521	0.2	1	6.42841	front
522	0.2	1	5.58701	front
523	0.2	1	6.03313	front
524	0.2	1	6.4554	front
525	0.2	1	5.67654	front
526	0.2	1	5.22178	front
527	0.2	1	6.50519	front
528	0.2	1	5.88973	front
529	0.2	1	6.1078	front
530	0.2	1	5.86081	front
531	0.2	1	6.33032	front
532	0.2	1	5.65888	front
533	0.2	1	5.2802	front
534	0.2	1	6.56464	front
535	0.2	1	6.3734	front
536	0.2	1	7.23561	front
537	0.2	1	6.37688	front
538	0.2	1	5.07539	front
539	0.2	1	6.54911	front
540	0.2	1	6.87622	front
541	0.2	1	5.86386	front
542	0.2	1	6.29067	front
543	0.2	1	6.39044	front
544	0.2	1	5.15883	front
545	0.2	1	6.32432	front
546	0.2	1	5.62393	front
547	0.2	1	6.58776	front
548	0.2	1	5.99783	front
549	0.2	1	6.08253	front
550	0.2	1	6.02229	front
551	0.2	1	5.91557	front
552	0.2	1	5.71329	front
553	0.2	1	6.22701	front
554	0.2	1	6.82442	front
555	0.2	1	6.38537	front
556	0.2	1	5.83324	front
557	0.2	1	5.98287	front
558	0.2	1	4.99544	front
559	0.2	1	5.34558	front
560	0.3	1	5.65521	front
561	0.3	1	5.56911	front
562	0.3	1	6.04901	front
563	0.3	1	6.8011	front
564	0.3	1	6.25701	front
565	0.3	1	5.84362	front
566	0.3	1	6.59529	front
567	0.3	1	5.8225	front
568	0.3	1	6.17818	front
569	0.3	1	6.08332	front
570	0.3	1	6.22246	front
571	0.3	1	5.86369	front
572	0.3	1	6.28227	front
573	0.3	1	6.50116	front
574	0.3	1	6.15146	front
575	0.3	1	6.59962	front
576	0.3	1	6.80893	front
577	0.3	1	5.83891	front
578	0.3	1	6.38294	front
579	0.3	1	6.38378	front
580	0.3	1	5.90104	front
581	0.3	1	6.03019	front
582	0.3	1	6.31692	front
583	0.3	1	6.0379	front
584	0.3	1	6.16799	front
585	0.3	1	7.11695	front
586	0.3	1	6.60288	front
587	0.3	1	6.3294	front
588	0.3	1	6.52414	front
589	0.3	1	5.20121	front
590	0.3	1	6.799	front
591	0.3	1	6.21607	front
592	0.3	1	6.62107	front
593	0.3	1	5.90506	front
594	0.3	1	5.50607	front
595	0.3	1	4.43653	front
596	0.3	1	6.21729	front
597	0.3	1	6.12392	front
598	0.3	1	5.93992	front
599	0.3	1	5.49285	front
600	0.4	1	5.71103	front
601	0.4	1	5.1797	front
602	0.4	1	5.91504	front
603	0.4	1	5.95193	front
604	0.4	1	5.33763	front
605	0.4	1	6.40609	front
606	0.4	1	6.13987	front
607	0.4	1	5.79081	front
608	0.4	1	6.66509	front
609	0.4	1	5.83077	front
610	0.4	1	5.65937	front
611	0.4	1	6.22827	front
612	0.4	1	5.8233	front
613	0.4	1	5.22835	front
614	0.4	1	5.08784	front
615	0.4	1	5.34362	front
616	0.4	1	6.45209	front
617	0.4	1	5.87975	front
618	0.4	1	5.78183	front
619	0.4	1	6.87655	front
620	0.4	1	6.04403	front
621	0.4	1	5.71857	front
622	0.4	1	5.25001	front
623	0.4	1	5.74326	front
624	0.4	1	6.1711	front
625	0.4	1	5.64739	front
626	0.4	1	5.27615	front
627	0.4	1	5.80606	front
628	0.4	1	6.3682	front
629	0.4	1	6.12706	front
630	0.4	1	5.88011	front
631	0.4	1	5.37636	front
632	0.4	1	5.29685	front
633	0.4	1	4.7907	front
634	0.4	1	6.69208	front
635	0.4	1	5.1777	front
636	0.4	1	6.67867	front
637	0.4	1	5.94468	front
638	0.4	1	5.10316	front
639	0.4	1	5.68904	front
640	0.5	1	5.99832	front
641	0.5	1	6.50067	front
642	0.5	1	6.21069	front
643	0.5	1	5.02039	front
644	0.5	1	5.75073	front
645	0.5	1	5.55882	front
646	0.5	1	6.10523	front
647	0.5	1	6.15629	front
648	0.5	1	5.38009	front
649	0.5	1	6.63826	front
650	0.5	1	6.3272	front
651	0.5	1	6.20041	front
652	0.5	1	6.74383	front
653	0.5	1	5.52447	front
654	0.5	1	6.54119	front
655	0.5	1	5.6586	front
656	0.5	1	6.57623	front
657	0.5	1	6.40165	front
658	0.5	1	6.88475	front
659	0.5	1	5.9072	front
660	0.5	1	5.50714	front
661	0.5	1	4.99423	front
662	0.5	1	5.72747	front
663	0.5	1	7.01476	front
664	0.5	1	6.24701	front
665	0.5	1	6.20777	front
666	0.5	1	6.24825	front
667	0.5	1	6.30806	front
668	0.5	1	5.24012	front
669	0.5	1	5.93647	front
670	0.5	1	5.04108	front
671	0.5	1	6.86456	front
672	0.5	1	6.69017	front
673	0.5	1	5.97144	front
674	0.5	1	6.35528	front
675	0.5	1	5.60039	front
676	0.5	1	5.78286	front
677	0.5	1	6.37761	front
678	0.5	1	6.30475	front
679	0.5	1	5.69561	front
680	0.6	1	5.39496	front
681	0.6	1	4.31094	front
682	0.6	1	4.47032	front
683	0.6	1	5.53909	front
684	0.6	1	4.92449	front
685	0.6	1	5.51133	front
686	0.6	1	5.49328	front
687	0.6	1	5.74391	front
688	0.6	1	6.09554	front
689	0.6	1	6.44012	front
690	0.6	1	5.43295	front
691	0.6	1	5.92929	front
692	0.6	1	4.95789	front
693	0.6	1	5.74908	front
694	0.6	1	6.27768	front
695	0.6	1	6.17511	front
696	0.6	1	4.33175	front
697	0.6	1	6.00157	front
698	0.6	1	5.36243	front
699	0.6	1	6.15109	front
700	0.6	1	5.76221	front
701	0.6	1	6.44774	front
702	0.6	1	6.96083	front
703	0.6	1	5.97421	front
704	0.6	1	4.95305	front
705	0.6	1	5.71535	front
706	0.6	1	6.11333	front
707	0.6	1	6.46141	front
708	0.6	1	6.68194	front
709	0.6	1	6.1071	front
710	0.6	1	5.79336	front
711	0.6	1	5.89181	front
712	0.6	1	5.49231	front
713	0.6	1	6.88808	front
714	0.6	1	5.94489	front
715	0.6	1	6.19643	front
716	0.6	1	5.95323	front
717	0.6	1	4.94338	front
718	0.6	1	6.60936	front
719	0.6	1	5.16748	front
720	0.7	1	5.88552	front
721	0.7	1	6.41969	front
722	0.7	1	5.95069	front
723	0.7	1	4.60647	front
724	0.7	1	5.9803	front
725	0.7	1	6.4988	front
726	0.7	1	6.59355	front
727	0.7	1	6.60137	front
728	0.7	1	5.55486	front
729	0.7	1	6.20697	front
730	0.7	1	6.31785	front
731	0.7	1	5.98543	front
732	0.7	1	5.79194	front
733	0.7	1	5.91851	front
734	0.7	1	5.81824	front
735	0.7	1	6.54862	front
736	0.7	1	5.62425	front
737	0.7	1	6.01661	front
738	0.7	1	5.54801	front
739	0.7	1	6.25332	front
740	0.7	1	5.92791	front
741	0.7	1	5.89211	front
742	0.7	1	4.42861	front
743	0.7	1	4.88914	front
744	0.7	1	5.9504	front
745	0.7	1	5.76279	front
746	0.7	1	6.22467	front
747	0.7	1	4.90189	front
748	0.7	1	4.82856	front
749	0.7	1	6.16544	front
750	0.7	1	6.59989	front
751	0.7	1	5.65692	front
752	0.7	1	6.3196	front
753	0.7	1	5.76863	front
754	0.7	1	5.35382	front
755	0.7	1	5.40009	front
756	0.7	1	5.73987	front
757	0.7	1	5.8611	front
758	0.7	1	6.21413	front
759	0.7	1	6.79773	front
760	0.8	1	5.76412	front
761	0.8	1	5.01571	front
762	0.8	1	6.71551	front
763	0.8	1	5.67025	front
764	0.8	1	6.18671	front
765	0.8	1	5.98837	front
766	0.8	1	5.5045	front
767	0.8	1	5.91538	front
768	0.8	1	6.93252	front
769	0.8	1	5.21215	front
770	0.8	1	5.55966	front
771	0.8	1	5.27738	front
772	0.8	1	6.3738	front
773	0.8	1	5.05311	front
774	0.8	1	5.52608	front
775	0.8	1	5.53619	front
776	0.8	1	5.94505	front
777	0.8	1	5.68332	front
778	0.8	1	6.47826	front
779	0.8	1	5.20506	front
780	0.8	1	6.25291	front
781	0.8	1	6.61644	front
782	0.8	1	5.31687	front
783	0.8	1	6.81249	front
784	0.8	1	5.59759	front
785	0.8	1	5.71878	front
786	0.8	1	7.19094	front
787	0.8	1	5.37335	front
788	0.8	1	4.88888	front
789	0.8	1	6.32159	front
790	0.8	1	5.71255	front
791	0.8	1	6.25776	front
792	0.8	1	5.80865	front
793	0.8	1	5.30566	front
794	0.8	1	5.81146	front
795	0.8	1	5.50084	front
796	0.8	1	5.97677	front
797	0.8	1	5.12085	front
798	0.8	1	5.13663	front
799	0.8	1	6.33275	front
800	0.9	1	4.86392	front
801	0.9	1	6.63527	front
802	0.9	1	4.88499	front
803	0.9	1	5.49025	front
804	0.9	1	4.35182	front
805	0.9	1	4.38263	front
806	0.9	1	5.55034	front
807	0.9	1	5.76837	front
808	0.9	1	5.04919	front
809	0.9	1	6.78594	front
810	0.9	1	5.43305	front
811	0.9	1	5.90932	front
812	0.9	1	6.00782	front
813	0.9	1	5.90761	front
814	0.9	1	4.85588	front
815	0.9	1	5.46791	front
816	0.9	1	5.41368	front
817	0.9	1	5.43697	front
818	0.9	1	5.84289	front
819	0.9	1	6.10944	front
820	0.9	1	6.09914	front
821	0.9	1	5.86349	front
822	0.9	1	6.14451	front
823	0.9	1	4.8865	front
824	0.9	1	6.1077	front
825	0.9	1	6.36743	front
826	0.9	1	6.25502	front
827	0.9	1	4.75718	front
828	0.9	1	5.74738	front
829	0.9	1	4.99627	front
830	0.9	1	5.62551	front
831	0.9	1	6.23016	front
832	0.9	1	6.23618	front
833	0.9	1	5.7245	front
834	0.9	1	5.97889	front
835	0.9	1	5.69538	front
836	0.9	1	6.64754	front
837	0.9	1	5.45251	front
838	0.9	1	6.06295	front
839	0.9	1	5.73054	front
840	1	1	5.10624	front
841	1	1	4.63481	front
842	1	1	6.87151	front
843	1	1	5.52684	front
844	1	1	5.88254	front
845	1	1	5.29312	front
846	1	1	7.61137	front
847	1	1	6.43501	front
848	1	1	6.41487	front
849	1	1	6.49868	front
850	1	1	5.58285	front
851	1	1	5.43689	front
852	1	1	6.26326	front
853	1	1	5.26017	front
854	1	1	6.41566	front
855	1	1	6.26785	front
856	1	1	4.93455	front
857	1	1	6.37576	front
858	1	1	5.95527	front
859	1	1	6.64286	front
860	1	1	6.33241	front
861	1	1	5.2597	front
862	1	1	6.73489	front
863	1	1	7.11639	front
864	1	1	6.04393	front
865	1	1	5.28763	front
866	1	1	6.13338	front
867	1	1	5.70611	front
868	1	1	6.48572	front
869	1	1	5.29244	front
870	1	1	6.11423	front
871	1	1	5.22177	front
872	1	1	5.84894	front
873	1	1	5.32123	front
874	1	1	4.73029	front
875	1	1	6.39587	front
876	1	1	6.34965	front
877	1	1	5.33603	front
878	1	1	6.55745	front
879	1	1	6.83385	front
880	0	2	6.10735	front
881	0	2	6.54151	front
882	0	2	6.30442	front
883	0	2	6.86999	front
884	0	2	5.82235	front
885	0	2	5.70364	front
886	0	2	6.14499	front
887	0	2	5.65972	front
888	0	2	6.10406	front
889	0	2	5.4901	front
890	0	2	5.62748	front
891	0	2	5.65304	front
892	0	2	6.25223	front
893	0	2	5.79342	front
894	0	2	6.25554	front
895	0	2	5.86316	front
896	0	2	6.85844	front
897	0	2	6.68636	front
898	0	2	5.31554	front
899	0	2	6.02101	front
900	0	2	6.44765	front
901	0	2	6.37663	front
902	0	2	5.24357	front
903	0	2	6.30863	front
904	0	2	5.7204	front
905	0	2	4.79061	front
906	0	2	5.64296	front
907	0	2	5.26432	front
908	0	2	6.50449	front
909	0	2	6.51634	front
910	0	2	5.61551	front
911	0	2	5.6784	front
912	0	2	6.80248	front
913	0	2	6.4743	front
914	0	2	6.77876	front
915	0	2	6.04649	front
916	0	2	6.20771	front
917	0	2	5.49077	front
918	0	2	6.31681	front
919	0	2	6.66928	front
920	0.1	2	5.87886	front
921	0.1	2	6.59319	front
922	0.1	2	6.95331	front
923	0.1	2	5.99777	front
924	0.1	2	6.55855	front
925	0.1	2	6.83612	front
926	0.1	2	6.04814	front
927	0.1	2	6.45202	front
928	0.1	2	6.28051	front
929	0.1	2	6.07912	front
930	0.1	2	5.9017	front
931	0.1	2	6.27176	front
932	0.1	2	5.22137	front
933	0.1	2	6.32641	front
934	0.1	2	6.43055	front
935	0.1	2	5.94123	front
936	0.1	2	6.23951	front
937	0.1	2	5.91711	front
938	0.1	2	6.47072	front
939	0.1	2	6.51991	front
940	0.1	2	5.87995	front
941	0.1	2	6.10387	front
942	0.1	2	5.85795	front
943	0.1	2	6.0346	front
944	0.1	2	6.47256	front
945	0.1	2	5.21388	front
946	0.1	2	6.1984	front
947	0.1	2	6.652	front
948	0.1	2	6.2329	front
949	0.1	2	6.14194	front
950	0.1	2	5.65828	front
951	0.1	2	6.29222	front
952	0.1	2	5.93401	front
953	0.1	2	5.29318	front
954	0.1	2	6.10061	front
955	0.1	2	6.16426	front
956	0.1	2	5.87221	front
957	0.1	2	6.41609	front
958	0.1	2	6.23212	front
959	0.1	2	6.04319	front
960	0.2	2	6.2541	front
961	0.2	2	6.48827	front
962	0.2	2	6.63933	front
963	0.2	2	5.9234	front
964	0.2	2	6.30135	front
965	0.2	2	6.29742	front
966	0.2	2	6.38774	front
967	0.2	2	7.29539	front
968	0.2	2	6.21843	front
969	0.2	2	6.69186	front
970	0.2	2	6.06878	front
971	0.2	2	5.6466	front
972	0.2	2	5.27796	front
973	0.2	2	6.0609	front
974	0.2	2	6.22408	front
975	0.2	2	6.22273	front
976	0.2	2	5.96839	front
977	0.2	2	6.98329	front
978	0.2	2	5.77023	front
979	0.2	2	6.21384	front
980	0.2	2	6.46755	front
981	0.2	2	5.74936	front
982	0.2	2	6.30635	front
983	0.2	2	6.22511	front
984	0.2	2	6.41368	front
985	0.2	2	6.24207	front
986	0.2	2	5.72133	front
987	0.2	2	6.34284	front
988	0.2	2	6.68969	front
989	0.2	2	6.12376	front
990	0.2	2	5.87108	front
991	0.2	2	5.51629	front
992	0.2	2	5.63781	front
993	0.2	2	6.24538	front
994	0.2	2	6.02943	front
995	0.2	2	5.39185	front
996	0.2	2	5.68842	front
997	0.2	2	6.07735	front
998	0.2	2	5.9093	front
999	0.2	2	5.88114	front
1000	0.3	2	6.4083	front
1001	0.3	2	5.68728	front
1002	0.3	2	6.04579	front
1003	0.3	2	6.15279	front
1004	0.3	2	6.41986	front
1005	0.3	2	6.12904	front
1006	0.3	2	5.86637	front
1007	0.3	2	6.41576	front
1008	0.3	2	6.72237	front
1009	0.3	2	6.4813	front
1010	0.3	2	6.00809	front
1011	0.3	2	5.60906	front
1012	0.3	2	5.43114	front
1013	0.3	2	6.56829	front
1014	0.3	2	5.78379	front
1015	0.3	2	6.91231	front
1016	0.3	2	5.83078	front
1017	0.3	2	6.49452	front
1018	0.3	2	5.806	front
1019	0.3	2	5.91015	front
1020	0.3	2	6.52138	front
1021	0.3	2	5.63874	front
1022	0.3	2	6.61653	front
1023	0.3	2	6.24659	front
1024	0.3	2	5.81979	front
1025	0.3	2	6.27347	front
1026	0.3	2	6.19293	front
1027	0.3	2	6.1627	front
1028	0.3	2	6.85036	front
1029	0.3	2	6.5729	front
1030	0.3	2	6.52256	front
1031	0.3	2	5.85259	front
1032	0.3	2	6.25751	front
1033	0.3	2	5.53571	front
1034	0.3	2	6.2545	front
1035	0.3	2	5.2015	front
1036	0.3	2	6.61212	front
1037	0.3	2	5.61851	front
1038	0.3	2	6.21939	front
1039	0.3	2	6.51044	front
1040	0.4	2	6.24664	front
1041	0.4	2	5.65739	front
1042	0.4	2	6.38021	front
1043	0.4	2	6.14764	front
1044	0.4	2	6.31621	front
1045	0.4	2	6.40573	front
1046	0.4	2	5.85913	front
1047	0.4	2	6.3431	front
1048	0.4	2	6.1337	front
1049	0.4	2	6.24908	front
1050	0.4	2	5.78093	front
1051	0.4	2	6.15566	front
1052	0.4	2	6.12607	front
1053	0.4	2	5.64487	front
1054	0.4	2	5.73914	front
1055	0.4	2	5.71014	front
1056	0.4	2	5.72765	front
1057	0.4	2	6.17658	front
1058	0.4	2	6.53304	front
1059	0.4	2	6.33595	front
1060	0.4	2	5.5135	front
1061	0.4	2	5.79939	front
1062	0.4	2	5.69217	front
1063	0.4	2	6.40334	front
1064	0.4	2	6.26392	front
1065	0.4	2	5.8682	front
1066	0.4	2	5.23131	front
1067	0.4	2	6.15283	front
1068	0.4	2	5.52875	front
1069	0.4	2	5.94135	front
1070	0.4	2	5.82874	front
1071	0.4	2	6.24294	front
1072	0.4	2	6.24804	front
1073	0.4	2	6.68988	front
1074	0.4	2	6.22668	front
1075	0.4	2	6.40043	front
1076	0.4	2	6.29015	front
1077	0.4	2	6.14427	front
1078	0.4	2	6.33724	front
1079	0.4	2	6.43478	front
1080	0.5	2	6.1845	front
1081	0.5	2	5.71715	front
1082	0.5	2	5.69408	front
1083	0.5	2	6.79609	front
1084	0.5	2	6.24683	front
1085	0.5	2	5.56064	front
1086	0.5	2	5.87245	front
1087	0.5	2	6.59023	front
1088	0.5	2	5.80857	front
1089	0.5	2	5.75788	front
1090	0.5	2	5.46983	front
1091	0.5	2	6.01758	front
1092	0.5	2	6.37426	front
1093	0.5	2	6.44264	front
1094	0.5	2	6.31088	front
1095	0.5	2	6.01888	front
1096	0.5	2	6.3254	front
1097	0.5	2	6.02999	front
1098	0.5	2	6.4235	front
1099	0.5	2	4.5419	front
1100	0.5	2	6.19042	front
1101	0.5	2	6.58686	front
1102	0.5	2	5.98193	front
1103	0.5	2	6.38995	front
1104	0.5	2	5.76227	front
1105	0.5	2	6.35097	front
1106	0.5	2	5.50965	front
1107	0.5	2	5.78036	front
1108	0.5	2	5.93251	front
1109	0.5	2	6.60932	front
1110	0.5	2	6.0213	front
1111	0.5	2	5.69212	front
1112	0.5	2	6.67799	front
1113	0.5	2	6.51674	front
1114	0.5	2	5.51195	front
1115	0.5	2	5.1663	front
1116	0.5	2	6.04478	front
1117	0.5	2	6.12284	front
1118	0.5	2	6.19051	front
1119	0.5	2	5.25647	front
1120	0.6	2	5.95621	front
1121	0.6	2	6.65226	front
1122	0.6	2	5.39733	front
1123	0.6	2	6.36217	front
1124	0.6	2	6.50895	front
1125	0.6	2	5.74107	front
1126	0.6	2	5.56622	front
1127	0.6	2	6.70711	front
1128	0.6	2	5.91	front
1129	0.6	2	5.86606	front
1130	0.6	2	6.53701	front
1131	0.6	2	6.39087	front
1132	0.6	2	6.03841	front
1133	0.6	2	6.02125	front
1134	0.6	2	6.04241	front
1135	0.6	2	6.38498	front
1136	0.6	2	6.68409	front
1137	0.6	2	5.82407	front
1138	0.6	2	6.247	front
1139	0.6	2	5.47121	front
1140	0.6	2	6.41466	front
1141	0.6	2	5.54233	front
1142	0.6	2	5.91233	front
1143	0.6	2	5.9435	front
1144	0.6	2	4.94913	front
1145	0.6	2	6.66171	front
1146	0.6	2	5.36515	front
1147	0.6	2	5.65579	front
1148	0.6	2	5.37897	front
1149	0.6	2	5.57392	front
1150	0.6	2	6.38174	front
1151	0.6	2	6.21479	front
1152	0.6	2	5.16964	front
1153	0.6	2	6.47695	front
1154	0.6	2	6.60899	front
1155	0.6	2	6.79141	front
1156	0.6	2	5.62546	front
1157	0.6	2	5.90167	front
1158	0.6	2	6.35808	front
1159	0.6	2	6.5076	front
1160	0.7	2	5.76078	front
1161	0.7	2	5.38576	front
1162	0.7	2	6.38727	front
1163	0.7	2	6.18376	front
1164	0.7	2	5.52281	front
1165	0.7	2	4.66682	front
1166	0.7	2	5.74979	front
1167	0.7	2	6.53886	front
1168	0.7	2	5.54566	front
1169	0.7	2	5.34101	front
1170	0.7	2	5.66585	front
1171	0.7	2	5.86018	front
1172	0.7	2	5.13789	front
1173	0.7	2	6.56836	front
1174	0.7	2	6.14911	front
1175	0.7	2	6.63381	front
1176	0.7	2	6.76506	front
1177	0.7	2	6.32596	front
1178	0.7	2	6.01561	front
1179	0.7	2	5.58882	front
1180	0.7	2	6.42407	front
1181	0.7	2	7.20304	front
1182	0.7	2	6.73144	front
1183	0.7	2	5.78718	front
1184	0.7	2	5.9121	front
1185	0.7	2	6.03329	front
1186	0.7	2	6.1145	front
1187	0.7	2	5.90661	front
1188	0.7	2	6.10692	front
1189	0.7	2	6.08741	front
1190	0.7	2	6.4186	front
1191	0.7	2	6.50575	front
1192	0.7	2	5.53517	front
1193	0.7	2	6.89838	front
1194	0.7	2	5.61958	front
1195	0.7	2	5.92994	front
1196	0.7	2	5.94373	front
1197	0.7	2	5.75031	front
1198	0.7	2	5.84993	front
1199	0.7	2	6.27816	front
1200	0.8	2	5.52148	front
1201	0.8	2	6.52848	front
1202	0.8	2	5.61913	front
1203	0.8	2	5.52273	front
1204	0.8	2	6.17396	front
1205	0.8	2	5.87238	front
1206	0.8	2	6.50559	front
1207	0.8	2	5.16491	front
1208	0.8	2	5.71869	front
1209	0.8	2	6.11125	front
1210	0.8	2	6.01675	front
1211	0.8	2	6.21542	front
1212	0.8	2	6.50567	front
1213	0.8	2	5.67398	front
1214	0.8	2	5.77148	front
1215	0.8	2	6.42483	front
1216	0.8	2	5.77228	front
1217	0.8	2	6.07825	front
1218	0.8	2	6.7691	front
1219	0.8	2	6.82211	front
1220	0.8	2	6.55452	front
1221	0.8	2	5.99143	front
1222	0.8	2	6.36378	front
1223	0.8	2	6.44156	front
1224	0.8	2	5.71735	front
1225	0.8	2	6.71449	front
1226	0.8	2	6.63903	front
1227	0.8	2	4.89779	front
1228	0.8	2	6.75809	front
1229	0.8	2	5.79211	front
1230	0.8	2	6.26239	front
1231	0.8	2	5.33523	front
1232	0.8	2	5.05665	front
1233	0.8	2	5.70735	front
1234	0.8	2	6.11261	front
1235	0.8	2	6.53963	front
1236	0.8	2	5.3689	front
1237	0.8	2	6.79796	front
1238	0.8	2	5.71593	front
1239	0.8	2	5.35964	front
1240	0.9	2	5.79569	front
1241	0.9	2	6.09602	front
1242	0.9	2	5.17649	front
1243	0.9	2	5.25812	front
1244	0.9	2	6.24798	front
1245	0.9	2	5.06886	front
1246	0.9	2	7.55291	front
1247	0.9	2	6.20421	front
1248	0.9	2	6.15489	front
1249	0.9	2	6.26079	front
1250	0.9	2	5.12055	front
1251	0.9	2	5.86303	front
1252	0.9	2	6.38938	front
1253	0.9	2	5.84562	front
1254	0.9	2	6.44578	front
1255	0.9	2	5.92228	front
1256	0.9	2	5.5012	front
1257	0.9	2	6.01803	front
1258	0.9	2	6.58091	front
1259	0.9	2	5.42193	front
1260	0.9	2	6.4766	front
1261	0.9	2	5.95396	front
1262	0.9	2	6.35045	front
1263	0.9	2	6.1772	front
1264	0.9	2	5.0846	front
1265	0.9	2	6.56784	front
1266	0.9	2	6.1328	front
1267	0.9	2	6.20744	front
1268	0.9	2	5.58034	front
1269	0.9	2	4.87792	front
1270	0.9	2	6.71504	front
1271	0.9	2	5.68531	front
1272	0.9	2	6.67743	front
1273	0.9	2	5.97588	front
1274	0.9	2	4.78085	front
1275	0.9	2	6.42113	front
1276	0.9	2	5.32465	front
1277	0.9	2	6.61122	front
1278	0.9	2	6.40214	front
1279	0.9	2	5.93852	front
1280	1	2	6.75661	front
1281	1	2	6.84936	front
1282	1	2	6.16183	front
1283	1	2	6.09772	front
1284	1	2	6.33457	front
1285	1	2	6.1195	front
1286	1	2	5.93243	front
1287	1	2	5.66108	front
1288	1	2	6.9992	front
1289	1	2	6.26296	front
1290	1	2	5.38594	front
1291	1	2	6.47376	front
1292	1	2	5.3925	front
1293	1	2	6.08163	front
1294	1	2	5.34899	front
1295	1	2	5.80629	front
1296	1	2	7.57657	front
1297	1	2	5.70896	front
1298	1	2	5.92289	front
1299	1	2	5.98207	front
1300	1	2	5.86739	front
1301	1	2	5.57249	front
1302	1	2	5.63824	front
1303	1	2	5.57946	front
1304	1	2	5.40791	front
1305	1	2	6.86013	front
1306	1	2	5.30791	front
1307	1	2	6.05781	front
1308	1	2	5.51626	front
1309	1	2	5.60272	front
1310	1	2	6.31928	front
1311	1	2	5.2472	front
1312	1	2	5.67041	front
1313	1	2	5.37316	front
1314	1	2	6.29919	front
1315	1	2	6.56977	front
1316	1	2	5.82664	front
1317	1	2	6.04513	front
1318	1	2	6.83416	front
1319	1	2	6.03633	front
1320	0	3	5.06009	front
1321	0	3	5.8884	front
1322	0	3	6.45391	front
1323	0	3	5.57995	front
1324	0	3	5.79313	front
1325	0	3	6.49989	front
1326	0	3	5.14326	front
1327	0	3	5.77267	front
1328	0	3	5.51812	front
1329	0	3	5.36557	front
1330	0	3	5.08952	front
1331	0	3	5.9435	front
1332	0	3	5.65767	front
1333	0	3	6.50018	front
1334	0	3	5.69727	front
1335	0	3	5.2521	front
1336	0	3	5.72872	front
1337	0	3	5.51488	front
1338	0	3	4.75521	front
1339	0	3	5.67276	front
1340	0	3	5.1666	front
1341	0	3	5.39297	front
1342	0	3	5.39654	front
1343	0	3	5.59907	front
1344	0	3	5.33115	front
1345	0	3	6.05818	front
1346	0	3	5.45463	front
1347	0	3	6.10075	front
1348	0	3	5.78339	front
1349	0	3	6.12068	front
1350	0	3	5.91758	front
1351	0	3	5.82785	front
1352	0	3	5.89397	front
1353	0	3	5.56711	front
1354	0	3	5.25083	front
1355	0	3	5.21309	front
1356	0	3	5.74118	front
1357	0	3	5.62965	front
1358	0	3	6.21499	front
1359	0	3	5.6706	front
1360	0.1	3	5.9607	front
1361	0.1	3	5.59772	front
1362	0.1	3	5.18418	front
1363	0.1	3	5.80975	front
1364	0.1	3	5.93396	front
1365	0.1	3	5.62687	front
1366	0.1	3	5.73973	front
1367	0.1	3	5.84499	front
1368	0.1	3	5.75582	front
1369	0.1	3	5.57836	front
1370	0.1	3	6.18796	front
1371	0.1	3	5.60291	front
1372	0.1	3	6.00582	front
1373	0.1	3	5.89993	front
1374	0.1	3	5.43303	front
1375	0.1	3	5.49593	front
1376	0.1	3	5.68588	front
1377	0.1	3	5.93162	front
1378	0.1	3	5.7864	front
1379	0.1	3	5.99974	front
1380	0.1	3	6.11156	front
1381	0.1	3	5.73033	front
1382	0.1	3	5.71068	front
1383	0.1	3	6.20069	front
1384	0.1	3	5.85241	front
1385	0.1	3	6.23789	front
1386	0.1	3	5.41891	front
1387	0.1	3	5.90455	front
1388	0.1	3	5.22511	front
1389	0.1	3	5.55659	front
1390	0.1	3	6.03728	front
1391	0.1	3	5.73615	front
1392	0.1	3	5.98034	front
1393	0.1	3	5.88106	front
1394	0.1	3	5.44784	front
1395	0.1	3	5.5946	front
1396	0.1	3	5.92846	front
1397	0.1	3	6.2407	front
1398	0.1	3	5.38399	front
1399	0.1	3	6.05902	front
1400	0.2	3	5.91836	front
1401	0.2	3	5.85477	front
1402	0.2	3	5.14971	front
1403	0.2	3	5.79526	front
1404	0.2	3	5.80327	front
1405	0.2	3	5.94018	front
1406	0.2	3	6.03745	front
1407	0.2	3	5.60708	front
1408	0.2	3	5.88821	front
1409	0.2	3	6.22688	front
1410	0.2	3	5.58796	front
1411	0.2	3	5.9812	front
1412	0.2	3	6.15392	front
1413	0.2	3	5.96412	front
1414	0.2	3	5.77288	front
1415	0.2	3	5.90137	front
1416	0.2	3	5.83632	front
1417	0.2	3	5.74218	front
1418	0.2	3	5.90282	front
1419	0.2	3	5.67747	front
1420	0.2	3	5.23776	front
1421	0.2	3	5.52319	front
1422	0.2	3	5.17761	front
1423	0.2	3	5.86345	front
1424	0.2	3	5.73135	front
1425	0.2	3	6.1675	front
1426	0.2	3	5.26214	front
1427	0.2	3	5.97875	front
1428	0.2	3	6.59479	front
1429	0.2	3	5.45653	front
1430	0.2	3	4.97661	front
1431	0.2	3	5.74803	front
1432	0.2	3	5.81502	front
1433	0.2	3	5.45648	front
1434	0.2	3	5.74176	front
1435	0.2	3	6.10268	front
1436	0.2	3	5.77661	front
1437	0.2	3	6.19281	front
1438	0.2	3	5.50949	front
1439	0.2	3	5.97939	front
1440	0.3	3	6.10193	front
1441	0.3	3	5.38027	front
1442	0.3	3	5.98192	front
1443	0.3	3	6.04843	front
1444	0.3	3	5.97285	front
1445	0.3	3	5.29401	front
1446	0.3	3	5.99473	front
1447	0.3	3	6.3253	front
1448	0.3	3	6.27741	front
1449	0.3	3	5.76008	front
1450	0.3	3	5.90868	front
1451	0.3	3	5.20185	front
1452	0.3	3	6.11073	front
1453	0.3	3	5.55237	front
1454	0.3	3	6.15223	front
1455	0.3	3	6.15466	front
1456	0.3	3	5.94643	front
1457	0.3	3	5.80121	front
1458	0.3	3	5.53341	front
1459	0.3	3	6.37233	front
1460	0.3	3	5.33522	front
1461	0.3	3	6.29627	front
1462	0.3	3	5.76528	front
1463	0.3	3	6.47537	front
1464	0.3	3	6.12252	front
1465	0.3	3	5.37941	front
1466	0.3	3	5.73826	front
1467	0.3	3	6.52319	front
1468	0.3	3	5.29074	front
1469	0.3	3	5.65855	front
1470	0.3	3	5.58709	front
1471	0.3	3	5.97093	front
1472	0.3	3	5.39185	front
1473	0.3	3	5.52508	front
1474	0.3	3	6.22982	front
1475	0.3	3	5.67745	front
1476	0.3	3	5.98959	front
1477	0.3	3	5.50941	front
1478	0.3	3	5.94046	front
1479	0.3	3	5.40102	front
1480	0.4	3	6.08024	front
1481	0.4	3	5.77127	front
1482	0.4	3	5.775	front
1483	0.4	3	5.63687	front
1484	0.4	3	5.5082	front
1485	0.4	3	5.45023	front
1486	0.4	3	5.50507	front
1487	0.4	3	6.30496	front
1488	0.4	3	6.11905	front
1489	0.4	3	4.44683	front
1490	0.4	3	6.73771	front
1491	0.4	3	5.66639	front
1492	0.4	3	5.19641	front
1493	0.4	3	5.95395	front
1494	0.4	3	6.71538	front
1495	0.4	3	5.25239	front
1496	0.4	3	5.54688	front
1497	0.4	3	5.9443	front
1498	0.4	3	5.56052	front
1499	0.4	3	6.08081	front
1500	0.4	3	5.70807	front
1501	0.4	3	5.89543	front
1502	0.4	3	6.26312	front
1503	0.4	3	6.28801	front
1504	0.4	3	5.30248	front
1505	0.4	3	5.0011	front
1506	0.4	3	5.64376	front
1507	0.4	3	6.07691	front
1508	0.4	3	6.61257	front
1509	0.4	3	5.53764	front
1510	0.4	3	6.14554	front
1511	0.4	3	5.89395	front
1512	0.4	3	5.7026	front
1513	0.4	3	6.58597	front
1514	0.4	3	5.12699	front
1515	0.4	3	6.75932	front
1516	0.4	3	6.13657	front
1517	0.4	3	6.34824	front
1518	0.4	3	6.10578	front
1519	0.4	3	5.41224	front
1520	0.5	3	5.57517	front
1521	0.5	3	5.97959	front
1522	0.5	3	5.88948	front
1523	0.5	3	6.4649	front
1524	0.5	3	5.28669	front
1525	0.5	3	5.67797	front
1526	0.5	3	5.71131	front
1527	0.5	3	5.58945	front
1528	0.5	3	6.04387	front
1529	0.5	3	5.54641	front
1530	0.5	3	5.62952	front
1531	0.5	3	5.70184	front
1532	0.5	3	5.43072	front
1533	0.5	3	5.89711	front
1534	0.5	3	5.85496	front
1535	0.5	3	6.27459	front
1536	0.5	3	5.69256	front
1537	0.5	3	5.70731	front
1538	0.5	3	5.33313	front
1539	0.5	3	5.90792	front
1540	0.5	3	5.85107	front
1541	0.5	3	5.72981	front
1542	0.5	3	6.53786	front
1543	0.5	3	5.34889	front
1544	0.5	3	6.06084	front
1545	0.5	3	5.02354	front
1546	0.5	3	5.6852	front
1547	0.5	3	5.9432	front
1548	0.5	3	5.38131	front
1549	0.5	3	5.41619	front
1550	0.5	3	5.82804	front
1551	0.5	3	5.68485	front
1552	0.5	3	5.69396	front
1553	0.5	3	6.23272	front
1554	0.5	3	5.23409	front
1555	0.5	3	6.01745	front
1556	0.5	3	5.22174	front
1557	0.5	3	6.51962	front
1558	0.5	3	5.17466	front
1559	0.5	3	5.23738	front
1560	0.6	3	6.25102	front
1561	0.6	3	5.82338	front
1562	0.6	3	6.53951	front
1563	0.6	3	5.46985	front
1564	0.6	3	6.00967	front
1565	0.6	3	5.51594	front
1566	0.6	3	5.66609	front
1567	0.6	3	4.7837	front
1568	0.6	3	6.52013	front
1569	0.6	3	6.05919	front
1570	0.6	3	6.57726	front
1571	0.6	3	6.11942	front
1572	0.6	3	6.09926	front
1573	0.6	3	5.7949	front
1574	0.6	3	5.05096	front
1575	0.6	3	5.68763	front
1576	0.6	3	5.25031	front
1577	0.6	3	5.34203	front
1578	0.6	3	5.95558	front
1579	0.6	3	6.32169	front
1580	0.6	3	5.71039	front
1581	0.6	3	4.87878	front
1582	0.6	3	5.76584	front
1583	0.6	3	6.34267	front
1584	0.6	3	5.44261	front
1585	0.6	3	5.52331	front
1586	0.6	3	5.65127	front
1587	0.6	3	5.52121	front
1588	0.6	3	5.0161	front
1589	0.6	3	5.50553	front
1590	0.6	3	5.58267	front
1591	0.6	3	6.09982	front
1592	0.6	3	5.92522	front
1593	0.6	3	5.36951	front
1594	0.6	3	4.24108	front
1595	0.6	3	5.4036	front
1596	0.6	3	4.61063	front
1597	0.6	3	5.74469	front
1598	0.6	3	6.04607	front
1599	0.6	3	5.83864	front
1600	0.7	3	6.0413	front
1601	0.7	3	5.26154	front
1602	0.7	3	6.40504	front
1603	0.7	3	5.94093	front
1604	0.7	3	6.62609	front
1605	0.7	3	5.78252	front
1606	0.7	3	5.17579	front
1607	0.7	3	6.33541	front
1608	0.7	3	5.46387	front
1609	0.7	3	5.96893	front
1610	0.7	3	5.08881	front
1611	0.7	3	5.08384	front
1612	0.7	3	5.92166	front
1613	0.7	3	5.06372	front
1614	0.7	3	6.37561	front
1615	0.7	3	6.05705	front
1616	0.7	3	4.81806	front
1617	0.7	3	5.45153	front
1618	0.7	3	5.72791	front
1619	0.7	3	6.28911	front
1620	0.7	3	5.64221	front
1621	0.7	3	6.07985	front
1622	0.7	3	5.03489	front
1623	0.7	3	5.69665	front
1624	0.7	3	6.29343	front
1625	0.7	3	5.49109	front
1626	0.7	3	5.03886	front
1627	0.7	3	5.57363	front
1628	0.7	3	6.20814	front
1629	0.7	3	5.75701	front
1630	0.7	3	5.56717	front
1631	0.7	3	5.62252	front
1632	0.7	3	6.74931	front
1633	0.7	3	5.22032	front
1634	0.7	3	6.45683	front
1635	0.7	3	5.94866	front
1636	0.7	3	5.61502	front
1637	0.7	3	6.35051	front
1638	0.7	3	5.44838	front
1639	0.7	3	6.07966	front
1640	0.8	3	4.80099	front
1641	0.8	3	5.70556	front
1642	0.8	3	6.67758	front
1643	0.8	3	5.72532	front
1644	0.8	3	4.64951	front
1645	0.8	3	6.72156	front
1646	0.8	3	6.23114	front
1647	0.8	3	5.61507	front
1648	0.8	3	5.34754	front
1649	0.8	3	5.25469	front
1650	0.8	3	6.44337	front
1651	0.8	3	5.14231	front
1652	0.8	3	5.23389	front
1653	0.8	3	5.99569	front
1654	0.8	3	5.18851	front
1655	0.8	3	5.92557	front
1656	0.8	3	5.34231	front
1657	0.8	3	5.4048	front
1658	0.8	3	6.08035	front
1659	0.8	3	6.53853	front
1660	0.8	3	6.30676	front
1661	0.8	3	5.06098	front
1662	0.8	3	5.5377	front
1663	0.8	3	5.79198	front
1664	0.8	3	6.47009	front
1665	0.8	3	5.55608	front
1666	0.8	3	5.45321	front
1667	0.8	3	5.91068	front
1668	0.8	3	5.42775	front
1669	0.8	3	7.03003	front
1670	0.8	3	5.34592	front
1671	0.8	3	5.1831	front
1672	0.8	3	6.38999	front
1673	0.8	3	5.92579	front
1674	0.8	3	5.74658	front
1675	0.8	3	4.46578	front
1676	0.8	3	5.62148	front
1677	0.8	3	5.10086	front
1678	0.8	3	5.24814	front
1679	0.8	3	6.29661	front
1680	0.9	3	5.48841	front
1681	0.9	3	6.69262	front
1682	0.9	3	5.20732	front
1683	0.9	3	6.00901	front
1684	0.9	3	5.89561	front
1685	0.9	3	6.09146	front
1686	0.9	3	5.94446	front
1687	0.9	3	5.95793	front
1688	0.9	3	5.32586	front
1689	0.9	3	5.95733	front
1690	0.9	3	5.87684	front
1691	0.9	3	5.2469	front
1692	0.9	3	5.85403	front
1693	0.9	3	5.50472	front
1694	0.9	3	6.30731	front
1695	0.9	3	5.91654	front
1696	0.9	3	5.44442	front
1697	0.9	3	5.74626	front
1698	0.9	3	5.98234	front
1699	0.9	3	6.26338	front
1700	0.9	3	6.50738	front
1701	0.9	3	5.64887	front
1702	0.9	3	5.77834	front
1703	0.9	3	6.13046	front
1704	0.9	3	5.54831	front
1705	0.9	3	3.84105	front
1706	0.9	3	6.13818	front
1707	0.9	3	7.14485	front
1708	0.9	3	5.9824	front
1709	0.9	3	5.49664	front
1710	0.9	3	4.87606	front
1711	0.9	3	5.27308	front
1712	0.9	3	4.85275	front
1713	0.9	3	5.18256	front
1714	0.9	3	4.92533	front
1715	0.9	3	5.15846	front
1716	0.9	3	6.21489	front
1717	0.9	3	6.01944	front
1718	0.9	3	6.24366	front
1719	0.9	3	6.18556	front
1720	1	3	5.82072	front
1721	1	3	6.34355	front
1722	1	3	6.86042	front
1723	1	3	5.97308	front
1724	1	3	6.10917	front
1725	1	3	6.75774	front
1726	1	3	5.31698	front
1727	1	3	6.91233	front
1728	1	3	4.58924	front
1729	1	3	5.85989	front
1730	1	3	6.87435	front
1731	1	3	6.17119	front
1732	1	3	5.48448	front
1733	1	3	5.42682	front
1734	1	3	5.66341	front
1735	1	3	5.5092	front
1736	1	3	6.23475	front
1737	1	3	5.69492	front
1738	1	3	5.29802	front
1739	1	3	5.73916	front
1740	1	3	5.452	front
1741	1	3	6.22902	front
1742	1	3	4.57201	front
1743	1	3	6.96249	front
1744	1	3	5.36444	front
1745	1	3	5.66223	front
1746	1	3	6.53432	front
1747	1	3	6.03424	front
1748	1	3	5.11278	front
1749	1	3	6.06085	front
1750	1	3	5.99112	front
1751	1	3	6.28499	front
1752	1	3	5.34869	front
1753	1	3	5.92342	front
1754	1	3	6.02496	front
1755	1	3	5.90685	front
1756	1	3	6.43407	front
1757	1	3	4.84996	front
1758	1	3	6.15274	front
1759	1	3	5.89936	front
1760	0	4	6.03581	front
1761	0	4	4.72538	front
1762	0	4	5.4638	front
1763	0	4	5.63609	front
1764	0	4	6.01059	front
1765	0	4	4.48576	front
1766	0	4	4.94285	front
1767	0	4	5.23889	front
1768	0	4	5.43064	front
1769	0	4	5.39669	front
1770	0	4	5.89986	front
1771	0	4	5.30565	front
1772	0	4	5.49828	front
1773	0	4	4.88951	front
1774	0	4	5.8708	front
1775	0	4	4.87851	front
1776	0	4	5.25093	front
1777	0	4	5.32831	front
1778	0	4	5.5822	front
1779	0	4	5.3122	front
1780	0	4	5.60858	front
1781	0	4	4.85472	front
1782	0	4	4.99659	front
1783	0	4	5.34794	front
1784	0	4	5.91387	front
1785	0	4	5.21101	front
1786	0	4	5.30757	front
1787	0	4	5.36236	front
1788	0	4	4.89105	front
1789	0	4	5.48999	front
1790	0	4	4.77159	front
1791	0	4	5.50321	front
1792	0	4	5.12707	front
1793	0	4	4.80098	front
1794	0	4	5.04722	front
1795	0	4	5.762	front
1796	0	4	4.71851	front
1797	0	4	5.63295	front
1798	0	4	5.41914	front
1799	0	4	5.00444	front
1800	0.1	4	5.23233	front
1801	0.1	4	4.96004	front
1802	0.1	4	5.92826	front
1803	0.1	4	5.27169	front
1804	0.1	4	5.38499	front
1805	0.1	4	5.28267	front
1806	0.1	4	4.43618	front
1807	0.1	4	5.25617	front
1808	0.1	4	5.37723	front
1809	0.1	4	4.79647	front
1810	0.1	4	5.13537	front
1811	0.1	4	5.24972	front
1812	0.1	4	5.19436	front
1813	0.1	4	5.17365	front
1814	0.1	4	5.13788	front
1815	0.1	4	5.35774	front
1816	0.1	4	4.99969	front
1817	0.1	4	5.2844	front
1818	0.1	4	5.20718	front
1819	0.1	4	5.04822	front
1820	0.1	4	5.33469	front
1821	0.1	4	5.05901	front
1822	0.1	4	5.08132	front
1823	0.1	4	5.48535	front
1824	0.1	4	5.17492	front
1825	0.1	4	5.56783	front
1826	0.1	4	5.09416	front
1827	0.1	4	5.36833	front
1828	0.1	4	5.47137	front
1829	0.1	4	4.86809	front
1830	0.1	4	5.03481	front
1831	0.1	4	5.13966	front
1832	0.1	4	5.66306	front
1833	0.1	4	5.2733	front
1834	0.1	4	5.20014	front
1835	0.1	4	5.0059	front
1836	0.1	4	5.01164	front
1837	0.1	4	5.3961	front
1838	0.1	4	5.15949	front
1839	0.1	4	4.79086	front
1840	0.2	4	5.45948	front
1841	0.2	4	4.93248	front
1842	0.2	4	5.30006	front
1843	0.2	4	5.17131	front
1844	0.2	4	5.26535	front
1845	0.2	4	4.56093	front
1846	0.2	4	5.49903	front
1847	0.2	4	4.98946	front
1848	0.2	4	5.14792	front
1849	0.2	4	5.69064	front
1850	0.2	4	4.74097	front
1851	0.2	4	5.75018	front
1852	0.2	4	5.54519	front
1853	0.2	4	5.82259	front
1854	0.2	4	5.51992	front
1855	0.2	4	5.37039	front
1856	0.2	4	5.15723	front
1857	0.2	4	5.27323	front
1858	0.2	4	5.16388	front
1859	0.2	4	5.11747	front
1860	0.2	4	5.47162	front
1861	0.2	4	5.26406	front
1862	0.2	4	5.25008	front
1863	0.2	4	5.73422	front
1864	0.2	4	5.82364	front
1865	0.2	4	5.92256	front
1866	0.2	4	5.1383	front
1867	0.2	4	5.39949	front
1868	0.2	4	5.56135	front
1869	0.2	4	5.35554	front
1870	0.2	4	5.78196	front
1871	0.2	4	5.0803	front
1872	0.2	4	6.27112	front
1873	0.2	4	5.23815	front
1874	0.2	4	5.24319	front
1875	0.2	4	5.27858	front
1876	0.2	4	5.78668	front
1877	0.2	4	4.94909	front
1878	0.2	4	5.40469	front
1879	0.2	4	5.11033	front
1880	0.3	4	5.79486	front
1881	0.3	4	5.58361	front
1882	0.3	4	4.96646	front
1883	0.3	4	5.08666	front
1884	0.3	4	5.17501	front
1885	0.3	4	5.63586	front
1886	0.3	4	5.14489	front
1887	0.3	4	5.99051	front
1888	0.3	4	5.56821	front
1889	0.3	4	5.08806	front
1890	0.3	4	5.25918	front
1891	0.3	4	5.00896	front
1892	0.3	4	5.42386	front
1893	0.3	4	4.8854	front
1894	0.3	4	4.85578	front
1895	0.3	4	5.64202	front
1896	0.3	4	5.5464	front
1897	0.3	4	5.30893	front
1898	0.3	4	5.31173	front
1899	0.3	4	5.67449	front
1900	0.3	4	4.90127	front
1901	0.3	4	5.53412	front
1902	0.3	4	5.24492	front
1903	0.3	4	4.90835	front
1904	0.3	4	5.26172	front
1905	0.3	4	5.45537	front
1906	0.3	4	4.40805	front
1907	0.3	4	5.24632	front
1908	0.3	4	5.86466	front
1909	0.3	4	5.26778	front
1910	0.3	4	5.52135	front
1911	0.3	4	5.36954	front
1912	0.3	4	5.43701	front
1913	0.3	4	5.28239	front
1914	0.3	4	5.35698	front
1915	0.3	4	5.50294	front
1916	0.3	4	5.68766	front
1917	0.3	4	5.23756	front
1918	0.3	4	5.66845	front
1919	0.3	4	4.68085	front
1920	0.4	4	6.06177	front
1921	0.4	4	5.31369	front
1922	0.4	4	5.09569	front
1923	0.4	4	5.16285	front
1924	0.4	4	5.23821	front
1925	0.4	4	5.76169	front
1926	0.4	4	4.56942	front
1927	0.4	4	5.13101	front
1928	0.4	4	5.17215	front
1929	0.4	4	5.13385	front
1930	0.4	4	5.16539	front
1931	0.4	4	5.18763	front
1932	0.4	4	4.97307	front
1933	0.4	4	5.52865	front
1934	0.4	4	4.88716	front
1935	0.4	4	5.19086	front
1936	0.4	4	6.4631	front
1937	0.4	4	5.26552	front
1938	0.4	4	4.76312	front
1939	0.4	4	5.54743	front
1940	0.4	4	4.99343	front
1941	0.4	4	5.56424	front
1942	0.4	4	5.29671	front
1943	0.4	4	4.82505	front
1944	0.4	4	4.46826	front
1945	0.4	4	5.53853	front
1946	0.4	4	5.34212	front
1947	0.4	4	5.04588	front
1948	0.4	4	5.47426	front
1949	0.4	4	5.51213	front
1950	0.4	4	5.35235	front
1951	0.4	4	5.54542	front
1952	0.4	4	4.8902	front
1953	0.4	4	4.37507	front
1954	0.4	4	5.99856	front
1955	0.4	4	5.58083	front
1956	0.4	4	5.91918	front
1957	0.4	4	4.88488	front
1958	0.4	4	5.47603	front
1959	0.4	4	5.44231	front
1960	0.5	4	5.17594	front
1961	0.5	4	5.10976	front
1962	0.5	4	5.61775	front
1963	0.5	4	5.78462	front
1964	0.5	4	5.5806	front
1965	0.5	4	5.04843	front
1966	0.5	4	5.03353	front
1967	0.5	4	5.71399	front
1968	0.5	4	5.86083	front
1969	0.5	4	4.7057	front
1970	0.5	4	4.97056	front
1971	0.5	4	6.15428	front
1972	0.5	4	4.89345	front
1973	0.5	4	4.91507	front
1974	0.5	4	5.14857	front
1975	0.5	4	5.0065	front
1976	0.5	4	5.67816	front
1977	0.5	4	5.06486	front
1978	0.5	4	5.06612	front
1979	0.5	4	4.92177	front
1980	0.5	4	5.6669	front
1981	0.5	4	5.19667	front
1982	0.5	4	5.40479	front
1983	0.5	4	4.98199	front
1984	0.5	4	5.57806	front
1985	0.5	4	4.88205	front
1986	0.5	4	4.43731	front
1987	0.5	4	5.57211	front
1988	0.5	4	4.67549	front
1989	0.5	4	4.6102	front
1990	0.5	4	5.50762	front
1991	0.5	4	5.60767	front
1992	0.5	4	5.32802	front
1993	0.5	4	5.53806	front
1994	0.5	4	5.46286	front
1995	0.5	4	5.54069	front
1996	0.5	4	5.00343	front
1997	0.5	4	5.60653	front
1998	0.5	4	6.07793	front
[truncated: 7,241 more rows]

## Sheet: Fig2D
d1min_start			d1min_mid			d1min_last5			dknnmin_start			dknnmin_mid			dknnmin_last5
front	side	back	front	side	back	front	side	back	front	side	back	front	side	back	front	side	back
3.56461	3.21508	3.84678	2.12738	1.1674	2.60968	1.06675	1.50433	2.16676	3.63194	3.59267	4.1902	2.28851	1.71804	3.27157	1.90974	2.25941	2.50768
3.89554	3.02316	3.76224	2.39341	1.67808	2.48602	1.34673	1.92397	2.19284	3.94547	3.53001	4.45842	2.57045	2.51351	3.43406	1.68039	2.72446	2.83101
2.76659	2.55211	4.06797	2.21651	1.4102	2.25163	1.94247	1.13186	2.19113	2.95189	3.32601	4.53466	2.43888	1.78286	3.10727	2.15964	1.5784	3.1832
3.78742	2.4216	3.5611	2.42589	1.69266	2.02551	2.04156	1.66934	1.85162	3.98875	3.31153	4.17583	2.57386	2.30176	2.81721	2.61234	2.26739	2.68653
3.22766	3.73501	3.89881	2.22782	1.51963	2.66392	1.98463	1.24058	2.36766	3.4138	4.01634	4.5514	2.6685	1.9607	3.22054	2.32948	2.85544	3.22048
3.55834	3.36193	4.25835	1.94516	1.52449	2.40033	1.8258	1.83356	2.23768	3.66951	3.8403	4.78252	2.21738	2.25482	3.34977	2.44798	2.58708	3.19099
3.4133	3.25233	3.91414	2.53906	1.7935	2.20638	2.44436	1.61417	1.88509	3.54058	3.83502	4.62483	2.94318	2.26159	3.18952	3.25356	2.30998	2.64151
3.62684	2.7432	3.72169	2.72491	0.807599	2.52031	2.0088	0.865312	2.43811	3.83231	2.8726	4.52542	3.15319	1.13797	3.65209	3.14505	1.47609	2.84309
3.37519	3.34864	3.56008	2.41363	1.17364	2.28667	1.72692	2.00172	2.15306	3.5698	3.64152	4.3464	2.68259	1.4248	3.06608	2.65026	2.84315	2.74312
3.39598	3.2918	4.05265	2.50084	2.15355	2.67627	2.05392	1.75603	1.8334	3.54188	3.75247	4.63901	2.7591	2.7586	3.43003	2.56221	2.4605	2.86746
3.48835	2.93532	4.55031	2.62312	1.26547	2.51964	2.25076	1.46435	2.24679	3.68151	3.54946	5.05887	2.78926	2.13791	3.24545	2.79455	2.24991	2.84476
3.59585	2.82849	3.90881	2.54965	1.06063	2.70117	2.21459	1.45522	2.1103	3.78267	3.23866	4.53052	2.78829	1.3632	3.54203	2.59153	2.30421	2.50366
3.48664	2.59028	3.46012	2.23265	1.11538	2.69828	2.20005	1.28431	2.0195	3.53545	3.35805	4.13283	2.51762	1.55679	3.41972	2.90701	1.77705	3.96793
3.66218	2.65699	3.80816	2.42583	2.00724	2.87553	1.59344	1.17505	1.78481	3.73196	3.8179	4.32829	2.88935	2.16033	3.45747	2.97879	1.84771	2.52287
3.61411	3.23773	4.00868	2.58249	1.74097	2.74118	1.98406	1.25032	2.28383	3.74662	3.64911	4.47042	2.90838	2.0219	3.61239	2.54867	2.04114	3.02647
3.253	2.16369	3.34588	1.74663	1.34753	2.48658	1.98678	1.72191	1.91848	3.29872	3.11917	4.53338	1.98185	2.01795	3.09072	2.44293	2.40921	2.59428
3.09088	3.4257	3.71028	2.19019	1.25386	1.99902	1.70885	1.74621	2.08362	3.20646	3.74195	4.2851	2.63589	1.98243	2.63389	2.73507	2.55789	2.53359
3.13184	3.24492	3.96861	2.33506	1.2534	2.42987	2.00212	0.982624	2.48348	3.2103	3.91354	4.42789	2.5398	1.68016	3.2334	2.41978	1.61224	2.91289
3.24809	3.44583	3.18893	2.51267	2.33553	2.6617	2.18151	1.83125	2.07343	3.49009	4.05613	3.9099	2.84196	2.83933	3.22879	2.81047	2.51794	3.30287
3.64686	2.37536	3.42241	2.6543	1.09219	1.85518	2.66712	0.989493	1.51033	3.69935	3.53508	3.93982	2.8724	1.44505	2.3916	3.80012	2.11553	2.27858
3.00504	3.03565	4.18567	2.10878	1.79681	2.32996	1.95272	1.91433	1.82955	3.23359	3.60673	4.61958	2.42925	2.49974	3.20255	2.25463	2.26532	2.76248
4.3316	3.38197	4.45933	2.78973	1.7806	2.43472	1.90009	1.63692	2.13915	4.38474	3.93435	5.00041	2.97035	2.70482	3.51431	2.93326	2.42749	2.75206
3.2986	2.79496	4.25152	2.77551	1.31458	2.40643	2.58048	1.16455	2.1455	3.39883	3.60577	4.55351	2.93232	1.7594	3.0456	2.85433	2.04242	2.77023
3.32751	3.78348	4.04817	2.39793	2.04654	2.54247	1.89954	1.83226	2.58919	3.56291	4.21168	4.52841	2.79848	2.64967	3.25038	2.50398	2.35152	2.91911
3.84529	2.1543	4.04271	2.77388	0.837639	2.38312	2.43176	1.62584	2.59428	3.89509	2.92607	4.52087	2.89278	1.35928	3.27705	3.00374	2.39012	4.16349
3.44528	3.48947	3.54612	2.30468	1.34211	2.43325	2.3662	1.1022	2.36712	3.62275	3.91782	4.22052	2.6773	1.72612	3.14246	3.16363	1.96007	2.8999
2.97089	3.10767	3.74426	1.96536	1.41409	2.86743	1.61094	1.25402	2.2566	3.09536	3.62781	4.43725	2.30561	1.9258	3.50245	2.56455	2.50739	2.99211
3.31093	2.84643	4.0318	2.42623	1.16905	2.51851	2.2815	1.10844	1.90944	3.42661	3.08678	4.63725	2.99449	1.6407	3.24569	3.47751	2.15972	3.77832
3.66127	3.28364	3.91249	2.46659	1.97444	2.79213	1.98478	1.70383	2.38489	3.80848	3.81731	4.51055	2.79301	2.52181	3.43879	2.83958	2.52792	2.7706
3.1586	2.41148	3.69567	1.79824	1.40197	2.47044	1.68959	1.71853	2.21929	3.28728	3.41998	4.29404	1.99196	1.893	3.20919	2.8296	2.47102	2.8815
3.77968	3.18182	3.76168	1.9847	0.770788	1.907	2.44509	1.03394	1.9692	3.80929	3.36114	4.42176	2.35258	1.08007	2.53309	3.17076	1.96442	2.60851
3.87396	3.06152	4.70592	2.66097	2.03388	2.19959	1.95071	1.00352	1.99017	3.95892	3.90959	5.17927	2.96621	2.33614	3.34443	3.74375	1.67868	2.79739
2.73206	3.18187	4.04193	1.96781	1.47867	2.48856	1.50985	1.96852	2.10161	2.85854	3.91641	4.6168	2.14652	2.42693	3.25677	1.78172	2.50354	2.84837
3.35569	3.3106	3.58587	2.43506	1.2793	2.17093	1.70928	1.96888	2.21063	3.55864	3.99918	4.31599	2.78738	1.62527	3.3109	2.81684	2.66631	2.81948
3.24833	2.47973	4.26226	2.47809	0.823008	2.42809	2.3544	1.41048	1.8393	3.32245	3.07993	4.69374	2.7402	1.14684	3.11375	2.74067	2.41092	2.67006
3.10272	3.43825	4.40426	2.32843	1.19146	2.58417	1.844	1.04601	2.04745	3.14311	3.88184	4.99867	2.4981	1.76208	3.24769	2.23391	1.69821	2.38894
3.48953	3.46729	3.32697	2.37042	1.33392	2.48279	2.76121	1.11893	1.78693	3.66834	4.04418	4.0018	2.73943	1.7548	3.20749	3.29586	1.9457	2.8343
3.59213	3.10782	3.87391	2.53013	1.37626	1.76846	2.09061	0.953705	1.49298	3.74555	3.41077	4.1881	2.85699	1.60145	2.26387	2.89856	1.71318	2.29719
3.34142	3.31614	3.54862	2.31179	1.35415	2.68269	1.90293	1.08322	1.90445	3.49003	3.69024	4.22736	2.59069	1.93217	3.26477	2.52586	1.8323	2.61351
3.44384	3.61443	3.55495	1.92156	1.57675	2.1255	1.90812	1.53904	1.78089	3.53544	3.90825	4.1643	2.24317	2.23145	2.79616	2.74077	2.0274	2.33714

## Sheet: Fig3D
front
27.4987	17.0204	17.2395	17.189	17.3452	14.8551	15.1754	15.3284	15.2344	13.642	14.5874	13.8743	23.1819	19.2527	15.5274	16.4053	15.8938	17.4534	13.6628	19.5066	24.5432	13.9817	15.4006	21.6923	16.527	19.0231	14.0786	17.8928	20.1238	17.8209	14.2099	15.4449	24.7331	14.1489	15.654	23.5655	18.6347	18.2055	17.4195	21.3742
51.8372	33.738	46.4145	40.3744	43.9395	32.4974	33.241	26.8344	36.601	34.2697	43.5209	35.7343	40.3049	47.3282	38.3086	34.5759	43.1792	37.6373	23.9513	41.4294	57.8763	29.4378	31.0715	39.9741	31.5861	37.9261	33.9665	40.813	49.435	39.5012	31.4309	31.1227	45.7806	33.9412	34.2632	32.9312	48.4378	32.2135	49.2508	43.3839
120.584	114.648	102.301	95.9416	84.3284	117.756	97.205	89.9263	116.761	109.925	93.4373	128.653	97.5877	125.99	95.6484	61.8308	100.044	99.9609	75.5172	94.5094	111.58	82.0107	100.67	103.086	84.9289	109.431	125.932	112.684	115.186	117.489	86.1919	78.1965	99.4194	97.3092	87.7208	108.494	84.652	66.419	105.246	95.9145
141.997	146.113	135.719	135.565	120.731	151.238	138.697	132.765	144.532	142.198	136.122	155.072	133.288	148.687	132.813	111.097	132.687	143.909	129.761	137.478	139.492	126.411	142.805	141.671	135.44	144.792	147.725	142.797	138.69	147.098	132.944	127.533	137.863	132.485	132.352	143.518	116.819	123.786	138.64	128.695
153.396	153.55	149.378	149.532	140.654	156.518	145.616	148.113	152.684	153.812	150.311	153.498	148.824	154.114	148.434	138.298	140.808	152.611	149.827	154.562	152.465	144.265	153.906	153.706	151.862	152.471	151.984	153.712	148.923	153.317	149.649	147.22	153.621	148.445	149.92	156.217	133.446	152.354	149.244	147.123
156.652	156.366	151.847	150.424	151.081	156.168	147.858	152.716	151.557	154.531	155.322	151.352	154.083	158.327	152.7	154.004	147.158	151.375	155.121	158.238	152.42	154.165	151.983	156.316	157.201	155.072	152.644	156.655	150.358	155.485	152.522	154.948	155.407	151.925	154.755	157.734	148.192	158.958	146.824	151.478
158.111	156.652	154.112	147.006	156.076	155.14	144.914	153.467	153.021	152.971	155.93	152.936	157.296	158.121	154.895	156.384	145.75	149.411	154.041	158.754	151.576	153.139	149.022	155.127	154.883	155.007	152.576	160.122	150.037	154.159	152.625	156.924	156.45	154.903	151.626	154.994	157.223	157.474	145.086	153.395
159.16	157.526	156.315	142.919	154.378	153.119	145.24	151.822	152.05	155.096	154.64	153.971	153.835	160.229	152.733	156.003	144.587	148.185	151.994	156.722	151.507	150.626	146.37	154.364	153.14	153.595	151.273	159.369	148.937	152.632	149.872	156.922	157.227	147.525	147.85	153.115	158.176	160.295	151.851	154.003
158.774	156.015	159.946	136.849	152.26	153.589	151.345	148.053	155.281	153.291	153.672	150.575	152.031	158.489	151.498	152.671	142.906	144.638	155.469	157.787	155.957	148.783	150.036	155.329	154.788	153.719	145.037	158.063	151.869	149.259	152.285	153.249	156.656	145.773	146.445	154.692	155.085	158.41	156.895	154.617
155.41	157.15	162.514	136.423	151.056	152.556	158.62	147.815	157.187	152.88	151.915	150.969	146.577	160.149	148.739	154.772	149.028	151.668	157.834	158.57	156.823	149.814	151.566	149.837	153.004	151.643	150.347	158.018	153.958	147.048	151.648	154.992	156.7	154.032	154.629	155.307	159.068	155.096	161.488	150.445
150.989	154.03	160.591	142.484	154.512	152.097	158.602	153.38	159.017	153.946	155.552	157.717	141.232	160.563	150.889	157.447	152.06	155.572	159.64	159.849	154.359	149.371	154.931	150.036	155.344	148.784	155.265	157.475	154.561	148.965	151.084	156.138	156.408	158.858	159.342	154.91	157.779	155.036	157.735	148.614
149.89	152.456	152.83	146.658	150.098	149.647	156.613	151.808	158.273	151.712	155.811	157.163	146.461	155.419	143.063	151.451	152.328	157.138	155.717	152.4	152.827	151.494	155.853	152.979	156.228	146.599	156.96	155.54	149.668	150.74	149.566	151.185	157.725	152.745	153.083	147.757	154.398	154.798	150.467	151.389
147.844	139.668	122.706	132.545	131.856	145.183	135.083	139.15	143.449	143.427	141.646	137.943	145.788	147.996	103.78	95.1912	130.746	141.487	124.974	120.092	143.624	130.121	136.92	150.041	132.175	140.674	149.6	141.702	138.144	143.968	144.384	118.815	142.147	130.539	119.784	134.627	138.299	135.383	134.261	140.751
136.53	104.159	74.6245	88.6711	68.8815	97.5313	71.7265	78.6985	76.4242	85.4329	105.305	93.5772	115.334	126.483	52.2838	50.9443	52.8137	92.3571	44.7544	68.4709	119.024	67.2661	74.5516	130.809	79.4226	124.753	101.238	80.255	115.125	81.0052	74.6077	67.7816	120.745	71.7338	67.3666	108.802	76.3651	75.6781	65.2546	105.389
93.1792	68.9903	51.821	65.7554		68.4552		44.345		69.9489	67.9755	72.4854	85.2429	76.4534				52.9512		64.6197	70.5024		56.0367	76.2828	58.719	82.6644	56.0253	56.8621	71.3858	56.944	66.7274	58.8473	75.4001		60.7869	69.6872	48.3533	62.0876	48.8101	60.4996
65.2905	60.2286		64.4751		72.2618				72.0165			67.0651	69.0476							59.9605			63.6462		67.4382				55.3726			61.5452			65.771				66.343
76.5185																																			76.9109
side
118.001	111.574	110.754	108.862	102.277	104.113	106.184	98.3895	101.844	112.717	105.072	105.134	122.215	102.632	108.028	106.764	105.603	97.5597	113.299	94.2494	113.012	93.699	112.124	106.856	93.4227	91.3767	103.358	91.6353	105.619	113.716	99.4752	117.087	103.705	110.004	102.229	92.9468	98.4171	106.733	107.597	108.557
129.213	126.982	119.036	124.042	120.689	124.634	129.788	118.751	125.567	121.496	124.831	118.885	136.422	121.051	117.001	121.893	124.357	115.848	121.063	115.479	125.924	108.403	132.899	126.839	113.015	111.621	121.193	115.617	118.271	136.069	126.439	135.88	114.296	127.64	123.881	114.511	124.469	122.935	123.322	125.577
146.064	142.485	142.345	130.025	145.661	150.169	153.2	148.114	150.031	142.505	146.965	139.111	152.881	145.107	128.697	145.739	148.514	142.281	132.848	139.857	141.297	138.433	153.532	149.925	136.8	144.592	143.878	148.237	138.927	153.514	149.805	158.526	141.44	152.907	144.372	136.42	147.947	149.586	146.683	152.899
154.126	150.915	150.436	141.142	153.696	158.305	160.069	158.795	156.576	152.536	155.82	151.557	151.601	150.551	139.622	157.207	156.052	155.926	147.203	152.013	147.548	150.41	159.233	157.377	146.91	157.773	156.294	158.922	152.744	160.515	158.741	159.607	144.979	161.097	155.475	147.493	158.632	159.734	152.635	161.714
153.661	153.055	150.208	144.563	155.608	161.015	161.771	160.928	159.749	158.257	159.333	156.211	151.014	154.111	148.538	159.608	162.87	158.469	152.917	157.402	150.215	153.219	160.824	158.448	149.417	160.395	159.321	161.906	157.604	159.389	160.406	156.586	144.628	159.754	160.263	153.485	161.122	161.012	152.828	163.913
152.183	151.674	149.879	143.413	158.733	159.576	160.778	161.079	159.061	160.263	158.866	155.16	157.972	154.175	154.576	159.274	162.241	155.912	153.697	159.864	152.742	157.827	160.352	157.974	150.863	163.205	160.273	161.43	157.655	156.682	157.03	155.067	146.03	155.938	161.717	154.028	159.463	161.278	154.184	160.642
151.363	150.906	147.696	145.005	158.141	159.794	156.67	157.312	157.265	154.82	159.545	151.798	156.403	151.775	157.13	159.913	160.08	155.855	152.018	161.25	152.785	158.682	155.907	155.611	151.651	159.724	159.61	161.702	152.154	154.624	153.434	150.737	145.533	147.347	160.768	152.263	157.638	158.946	152.959	159.239
148.42	146.183	144.836	144.312	153.051	159.015	151.419	151.162	156.206	152.018	155.28	148.743	153.745	147.623	156.145	156.252	157.87	150.697	146.622	158.942	151.272	159.462	151.378	150.124	150.945	158.681	162.256	161.208	149.007	151.282	147.147	150.171	147.344	137.77	159.865	148.52	155.465	158.771	152.174	157.72
145.256	142.761	141.905	140.269	153.84	154.548	145.242	146.557	157.186	147.965	155.2	142.036	146.293	146.119	155.169	152.815	156.027	146.82	142.451	157.077	146.237	158.563	146.578	151.208	152.816	156.615	157.737	159.506	148.181	147.976	148.144	145.567	149.491	133.188	158.88	139.341	150.707	156.732	150.485	154.857
143.788	133.531	137.262	127.601	148.815	143.147	137.043	140.474	152.96	143.137	148.987	138.263	130.641	143.564	149.135	150.063	151.875	144.85	138.307	154.545	142.539	160.258	140.701	144.86	149.11	153.783	157.813	156.626	140.155	140.419	150.363	132.947	151.436	130.616	154.309	127.127	146.261	156.702	147.683	149.678
134.396	125.819	132.666	122.156	145.636	129.603	130.475	133.578	139.274	134.971	148.132	130.659	112.712	141.34	143.896	148.966	153.962	137.111	138.907	149.227	135.722	158.413	133.916	133.543	139.626	150.883	155.787	152.453	137.134	132.785	140.649	123.097	147.703	126.109	152.588	121.922	136.418	147.966	142.213	142.452
130.068	108.749	129.919	118.477	139.816	121.638	119.286	118.462	124.027	129.176	137.025	117.26	91.6347	141.705	139.592	145.593	150.192	118.903	136.141	142.236	122.756	150.283	122.036	116.508	135.711	140.021	144.861	141.468	130.512	121.02	126.616	117.501	139.67	108.96	140.961	118.327	128.489	126.625	133.12	133.479
120.154	100.03	124.008	113.735	136.687	115.353	104.952	103.08	114.744	120.905	125.64	112.357	74.9583	137.188	138.377	137.669	139.926	92.4241	132.157	128.961	110.761	130.273	108.266	102.979	137.84	123.253	130.949	129.547	122.591	91.6558	108.181	108.334	134.756	90.6408	121.971	118.069	113.391	108.914	121.234	119.157
108.466	99.9497	118.54	104.103	121.409	103.901	85.83	82.813	98.9065	116.07	110.074	101.713	67.551	121.762	143.424	130.611	135.615	83.7729	124.109	115.275	106.869	114.248	96.6959	80.2214	126.729	102.968	121.157	113.535	111.699	62.482	95.7959	94.4627	130.52	75.1726	104.219	93.4095	94.6845	77.7094	102.664	98.3103
91.2516	100.334	109.145	96.2364	105.496	84.0488	69.3647	70.6976	79.7354	99.5927	96.3409	85.3495	58.2151	94.238	132.114	116.02	116.691	70.89	102.904	94.3196	93.8264	105.011	80.905	60.8401	96.5132	81.921	102.385	88.4284	101.065	49.6561	76.9334	83.4944	130.272	69.5306	85.5486	81.6677	74.3217	59.0576	78.3185	72.2689
79.1686	99.1991	87.9606	82.4907	98.3268	64.541	69.6375	69.5804	69.6312	90.1728	81.1453	72.8229	54.8174	73.0098	118.167	107.156	98.8027	64.3024	96.5698	76.209	77.1585	76.662	70.2768	50.3666	75.9546	71.6769	81.9139	80.1338	89.1288	49.3873	64.8479	68.125	129.212	71.5083	70.9897	67.8042	59.2471	51.9536	74.7729	59.622
78.3173	87.6024	71.5038	53.5516	96.9892	49.7902	67.8573	65.0029	75.2731	92.1058	68.8389	64.4443	53.6679	73.3041	109.828	91.0883	101.257	63.2949	109.834	68.5331	66.7745	68.7114	56.6302	43.3321	66.7188	84.725	77.4287	92.1528	85.84	49.6629	71.5033	59.8564	121.954	74.7603	69.1655	57.7565	57.9744	54.0757	84.0089	48.7051
91.6096	51.4837	46.5993	29.3838	97.8309	33.8508	63.4473	43.367	112.589	100.408	73.3967	41.1962	49.103	82.0824	119.461	104.394	121.749	62.0722	122.749	79.6044	48.5446	114.549	29.8141	38.2704	72.5025	121.563	79.1003	134.297	112.52	49.6407	100.666	49.0981	122.287	103.212	71.0748	57.1152	49.6268	43.0362	101.38	31.6037
back
164.815	165.698	158.685	166.813	163.808	165.434	166.966	164.965	163.514	167.699	166.537	167.097	162.139	164.122	163.944	165.371	167.633	162.492	165.27	167.585	164.1	165.445	165.546	165.798	165.954	165.03	165.158	157.522	166.031	162.962	162.227	166.165	165.679	164.717	167.019	164.097	165.04	168.052	164.111	166.533
158.879	160.355	156.169	161.88	160.764	161.061	163.691	160.586	157.885	166.686	164.069	163.817	161.881	159.154	163.273	160.586	161.671	159.823	158.73	164.067	155.129	159.589	164.185	163.222	162.706	161.758	163.788	140.171	162.076	160.177	152.904	162.765	162.751	159.134	164.831	160.169	159.383	165.587	162.661	163.466
158.403	149.185	159.671	160.064	162.97	163.342	160.315	160.647	152.697	162.319	157.933	160.978	161.956	151.117	159.111	157.325	156.134	162.941	158.276	158.717	149.248	156.859	160.694	161.822	159.903	162.355	156.053	147.212	159.701	161.314	158.167	156.341	160.273	151.712	161.529	160.8	157.776	162.682	162.11	151.222
159.801	145.943	159.141	162.838	159.159	161.765	160.591	160.118	158.256	156.204	151.481	161.392	158.569	155.396	153.996	155.352	155.305	161.25	157.231	151.065	153.121	152.367	154.799	157.067	158.191	154.178	153.74	143.069	151.89	157.496	159.815	160.532	154.86	153.953	158.811	154.867	159.591	157.553	157.236	156.579
156.818	148.289	154.467	158.468	157.162	159.936	155.53	158.235	154.625	151.455	158.519	155.306	152.797	158.954	152.671	151.818	152.685	159.675	156.889	161.501	151.611	152.35	152.24	154.276	150.083	149.767	160.694	141.067	141.551	152.199	160.112	161.372	153.049	154.027	154.205	150.159	158.14	156.359	152.197	158.123
154.087	145.379	152.516	154.718	157.01	158.082	152.32	158.159	151.501	153.673	154.22	150.476	146.657	155.957	149.478	149.421	151.926	159.243	154.979	159.595	149.295	153.704	149.006	149.745	136.258	145.107	160.112	145.721	131.371	145.499	159.218	156.48	152.366	156.328	148.11	141.506	153.702	147.852	147.278	156.995
152.504	144.404	151.416	148.462	155.695	154.575	147.865	153.913	150.155	152.383	148.81	143.303	138.886	154.613	145.49	140.631	147.852	157.872	150.222	154.135	146.123	154.046	142.599	141.245	127.566	144.615	154.514	145.241	115.067	140.868	155.047	152.378	149.729	151.741	140.316	135.086	150.155	145.427	143.606	155.27
149.709	146.689	149.997	139.506	151.962	145.207	138.333	150.467	148.821	149.02	144.3	134.9	135.485	155.601	144.352	125.827	145.987	149.382	147.709	146.298	145.333	150.137	133.789	127.216	111.654	140.115	150.756	142.677	105.014	137.564	153.601	141.347	143.589	140.921	128.985	128.65	146.322	137.034	136.705	148.017
147.591	143.027	144.304	122.523	147.451	134.28	130.698	144.979	144.64	144.016	140.804	125.111	131.967	153.189	142.829	104.428	140.956	137.62	143.958	140.062	142.587	140.044	120.642	107.572	91.2536	131.241	147.001	136.515	105.945	134.499	149.304	129.337	132.613	123.533	116.008	120.734	142.898	132.812	129.89	136.463
141.22	132.805	137.477	97.0448	138.186	122.389	127.238	134.77	138.491	138.428	131.209	112.159	125.742	143.712	136.859	92.3514	134.7	121.235	132.907	130.433	138.749	120.289	103.17	88.3291	69.6569	116.641	135.722	132.372	98.2646	122.702	150.389	117.845	113.896	106.703	101.295	113.417	136.994	121.23	115.599	127.257
135.351	118.957	125.74	78.738	126.035	112.967	123.234	122.923	133.308	132.18	123.207	102.327	115.784	133.972	124.857	86.2343	126.687	109.381	118.067	122.014	127.105	94.4688	91.9497	79.1495	60.5538	104.065	116.104	133.429	88.3745	104.69	141.296	103.368	95.0897	93.6261	98.9588	101.631	130.74	109.926	92.0756	112.299
121.628	105.592	112.874	75.9062	114.124	98.4388	114.878	101.885	121.69	122.016	115.135	93.5396	104.888	120.874	111.607	80.7453	115.42	95.9293	103.799	105.356	113.85	64.2413	86.8522	69.0095	56.9662	87.1511	106.824	134.305	80.5261	89.2582	124.315	76.065	83.6152	81.7179	96.0653	93.8685	116.611	92.7713	67.1606	101.672
102.548	95.2707	90.5536	76.1291	97.9793	78.049	98.3876	81.6141	109.637	100.89	102.778	84.1812	93.7345	100.467	85.1556	79.8387	104.846	84.0481	86.7024	92.4266	95.7202	50.3823	65.9282	71.0248	64.1043	74.5424	93.2767	136.939	80.7003	76.6082	113.524	43.5698	70.9918	66.8542	72.2877	87.2289	94.711	70.444	57.5802	90.4361
93.1243	87.0351	79.3954	71.164	76.2036	65.1376	76.7565	71.7089	95.6992	70.035	87.4778	79.4886	82.7743	84.1887	64.0395	74.5615	89.4691	75.9222	71.2128	76.3063	78.0038	48.7074	55.7508	66.5373	68.9366	68.3489	83.3999	130.337	90.1062	67.6274	98.5289	36.5168	64.3379	57.5913	61.4453	76.3438	74.3233	62.043	51.4741	81.2207
78.2916	67.4313	71.3432	59.3275	59.6387	58.8494	64.6071	58.4141	76.3938	52.6464	69.6937	74.6607	71.7443	69.6562	54.0994	66.4162	76.112	66.2973	61.743	69.9679	71.2913	54.7924	55.4444	59.9968	71.8543	59.4038	66.7153	119.184	90.677	59.4863	76.6563	37.9096	61.5758	50.4054	54.1052	66.3905	60.2675	60.9265	45.3181	68.4703
65.3893	60.1332	65.0356	60.5851	53.3813	54.4633	62.0201	52.4103	59.1683	53.4369	61.7071	66.3241	63.3216	57.9107	55.3276	58.7298	62.3957	55.5163	56.567	68.3298	62.3108	56.1656	55.2738	51.4587	72.6951	56.9648	51.4074	114.597	73.1	60.4056	65.6803	42.9477	56.4345	48.0971	54.0871	61.9921	48.1114	56.3762	49.4318	59.9963
49.7477	59.8385	64.5431	60.9716	54.8887	55.2467	65.3809	51.7147	47.8452	57.2673	59.4718	62.746	60.8082	48.4268	55.3296	54.6761	56.0997	48.9649	56.2355	67.4113	54.6848	54.0421	59.6715	51.1272	67.355	59.4229	51.7268	108.63	54.0866	51.8346	67.6878	44.9458	53.555	41.5735	50.0801	57.3036	44.1725	55.9179	52.5214	59.3132
39.1992	48.8069	60.1201	39.0213	41.338	49.4589	70.9534	46.7457	33.8144	37.7653	53.2788	62.513	63.0738	36.8424	61.7319	49.1716	50.7289	44.1865	43.4381	67.7197	45.2399	43.8283	51.6435	35.4203	35.6293	56.6641	54.4423	81.4762	43.6005	36.8644	48.991	32.1034	38.9699	30.0004	38.7437	57.1423	33.6978	56.2943	43.6765	49.1279

## Sheet: Fig4
atk	key	recovery_time		noise	key	r_ip	attack
front	0	347		0	0	6.10543	front
front	0	392		0	0	6.38075	front
front	0	383		0	0	6.13409	front
front	0	360		0	0	5.34776	front
front	0	373		0	0	5.95902	front
front	0	402		0	0	5.84858	front
front	0	339		0	0	5.9002	front
front	0	386		0	0	5.38743	front
front	0	383		0	0	5.677	front
front	0	371		0	0	5.11254	front
front	0	349		0	0	5.63739	front
front	0	483		0	0	5.24745	front
front	0	380		0	0	5.57831	front
front	0	325		0	0	5.8723	front
front	0	395		0	0	6.26354	front
front	0	337		0	0	5.69158	front
front	0	417		0	0	6.85536	front
front	0	348		0	0	5.55028	front
front	0	402		0	0	6.12845	front
front	0	301		0	0	5.45475	front
front	0	370		0	0	5.53224	front
front	0	383		0	0	5.69606	front
front	0	330		0	0	5.34055	front
front	0	380		0	0	5.82402	front
front	0	359		0	0	5.8334	front
front	0	317		0	0	6.60508	front
front	0	385		0	0	5.62773	front
front	0	384		0	0	5.49831	front
front	0	348		0	0	4.42228	front
front	0	360		0	0	5.19463	front
front	0	342		0	0	6.06845	front
front	0	415		0	0	5.63337	front
front	0	370		0	0	6.14199	front
front	0	371		0	0	5.57444	front
front	0	385		0	0	6.08488	front
front	0	469		0	0	5.9642	front
front	0	277		0	0	5.62781	front
front	1	347		0	0	6.31135	front
front	1	285		0	0	5.04797	front
front	1	325		0	0	4.51177	front
front	1	559		0.1	0	6.20192	front
front	1	444		0.1	0	5.82973	front
front	1	295		0.1	0	5.33279	front
front	1	343		0.1	0	5.66297	front
front	1	285		0.1	0	6.06626	front
front	1	379		0.1	0	5.22774	front
front	1	296		0.1	0	5.54491	front
front	1	386		0.1	0	6.25706	front
front	1	344		0.1	0	6.03596	front
front	1	362		0.1	0	6.14827	front
front	1	272		0.1	0	5.80837	front
front	1	300		0.1	0	5.9557	front
front	1	343		0.1	0	5.60876	front
front	1	303		0.1	0	5.25012	front
front	1	320		0.1	0	5.82629	front
front	1	370		0.1	0	5.4734	front
front	1	329		0.1	0	5.47522	front
front	1	331		0.1	0	5.9625	front
front	1	306		0.1	0	5.05217	front
front	1	324		0.1	0	4.93759	front
front	1	287		0.1	0	5.89859	front
front	1	328		0.1	0	5.0246	front
front	1	329		0.1	0	6.34342	front
front	1	272		0.1	0	5.62309	front
front	1	372		0.1	0	6.53104	front
front	1	352		0.1	0	5.88756	front
front	1	380		0.1	0	5.48059	front
front	1	304		0.1	0	5.71974	front
front	1	271		0.1	0	6.1539	front
front	1	332		0.1	0	4.71889	front
front	2	289		0.1	0	5.69554	front
front	2	402		0.1	0	5.2719	front
front	2	326		0.1	0	6.06701	front
front	2	303		0.1	0	5.62534	front
front	2	305		0.1	0	5.74479	front
front	2	380		0.1	0	5.60052	front
front	2	309		0.1	0	5.61699	front
front	3	390		0.1	0	5.50352	front
front	3	283		0.1	0	5.17639	front
front	3	311		0.1	0	5.33763	front
front	4	250		0.2	0	5.83575	front
front	4	411		0.2	0	4.9797	front
front	4	252		0.2	0	5.77247	front
front	4	257		0.2	0	6.99555	front
front	4	615		0.2	0	5.74946	front
front	4	326		0.2	0	5.19709	front
front	4	350		0.2	0	5.96572	front
front	4	428		0.2	0	5.8777	front
front	4	255		0.2	0	6.08735	front
front	4	256		0.2	0	5.63833	front
front	4	266		0.2	0	6.59662	front
front	4	384		0.2	0	5.83812	front
front	4	239		0.2	0	5.30471	front
front	4	258		0.2	0	5.52028	front
front	4	420		0.2	0	6.02971	front
front	4	261		0.2	0	5.25496	front
front	4	268		0.2	0	5.85449	front
front	4	262		0.2	0	5.8695	front
front	4	265		0.2	0	5.73097	front
front	5	234		0.2	0	4.79879	front
front	5	245		0.2	0	4.13844	front
front	5	232		0.2	0	6.03936	front
front	5	224		0.2	0	4.3718	front
front	5	244		0.2	0	5.8623	front
front	5	256		0.2	0	6.71695	front
front	5	241		0.2	0	5.77295	front
front	5	231		0.2	0	5.26846	front
front	5	233		0.2	0	5.65426	front
front	5	249		0.2	0	5.69273	front
front	5	239		0.2	0	5.83544	front
front	5	252		0.2	0	6.66168	front
front	5	270		0.2	0	5.13956	front
front	5	249		0.2	0	4.89762	front
front	5	233		0.2	0	5.88008	front
front	5	239		0.2	0	5.79917	front
front	5	223		0.2	0	5.51195	front
front	5	235		0.2	0	5.30797	front
front	5	222		0.2	0	4.61205	front
front	5	242		0.2	0	5.38469	front
front	5	229		0.2	0	4.91063	front
front	5	240		0.3	0	6.33671	front
front	5	229		0.3	0	6.13469	front
front	5	230		0.3	0	6.13771	front
front	5	230		0.3	0	5.01901	front
front	5	238		0.3	0	6.15367	front
front	5	260		0.3	0	6.00778	front
front	6	233		0.3	0	5.83978	front
front	6	225		0.3	0	6.28582	front
front	6	227		0.3	0	6.22925	front
front	6	217		0.3	0	6.27702	front
front	6	208		0.3	0	5.3723	front
front	6	207		0.3	0	6.89407	front
front	6	211		0.3	0	5.45145	front
front	6	201		0.3	0	5.24395	front
front	6	221		0.3	0	4.09734	front
front	6	196		0.3	0	5.75853	front
front	6	201		0.3	0	5.62679	front
front	6	245		0.3	0	5.89767	front
front	6	178		0.3	0	4.82525	front
front	6	213		0.3	0	5.13408	front
front	6	213		0.3	0	5.1837	front
front	6	207		0.3	0	4.89787	front
front	6	214		0.3	0	5.48565	front
front	6	184		0.3	0	6.60091	front
front	6	235		0.3	0	4.80935	front
front	6	217		0.3	0	5.74435	front
front	6	194		0.3	0	4.61511	front
front	6	211		0.3	0	6.62991	front
front	6	244		0.3	0	5.6632	front
front	6	213		0.3	0	5.42091	front
front	6	230		0.3	0	4.97935	front
front	6	247		0.3	0	5.80936	front
front	6	186		0.3	0	5.43132	front
front	6	188		0.3	0	5.80657	front
front	6	213		0.3	0	6.57983	front
front	6	222		0.3	0	5.43952	front
front	6	202		0.3	0	6.32639	front
front	6	206		0.3	0	5.64077	front
front	6	224		0.3	0	5.78137	front
front	6	240		0.3	0	4.88554	front
front	6	202		0.4	0	6.40922	front
front	6	219		0.4	0	4.55233	front
front	6	201		0.4	0	5.89247	front
front	6	205		0.4	0	4.68904	front
back	0	414		0.4	0	4.75015	front
back	0	425		0.4	0	5.13044	front
back	0	438		0.4	0	5.12801	front
back	0	458		0.4	0	6.25074	front
back	0	428		0.4	0	5.09548	front
back	0	404		0.4	0	5.6133	front
back	0	438		0.4	0	5.49161	front
back	0	436		0.4	0	6.85088	front
back	0	434		0.4	0	6.4956	front
back	0	431		0.4	0	6.03093	front
back	0	435		0.4	0	5.94445	front
back	0	474		0.4	0	5.60171	front
back	0	550		0.4	0	5.80466	front
back	0	424		0.4	0	5.41217	front
back	0	412		0.4	0	4.12862	front
back	0	432		0.4	0	5.45333	front
back	0	433		0.4	0	5.57351	front
back	0	417		0.4	0	6.07113	front
back	0	451		0.4	0	6.78086	front
back	0	592		0.4	0	4.74551	front
back	0	585		0.4	0	4.75003	front
back	0	415		0.4	0	5.15899	front
back	0	418		0.4	0	5.01026	front
back	0	431		0.4	0	5.12394	front
back	0	454		0.4	0	7.04823	front
back	0	418		0.4	0	4.70869	front
back	0	414		0.4	0	5.13309	front
back	0	550		0.4	0	5.30319	front
back	0	426		0.4	0	4.79699	front
back	0	435		0.4	0	5.78598	front
back	0	407		0.4	0	5.56035	front
back	0	434		0.4	0	5.84658	front
back	0	492		0.4	0	4.99372	front
back	0	456		0.4	0	6.35748	front
back	0	700		0.4	0	5.66937	front
back	0	411		0.4	0	4.9654	front
back	0	423		0.5	0	6.39087	front
back	0	452		0.5	0	3.88682	front
back	0	496		0.5	0	5.62889	front
back	0	420		0.5	0	4.63386	front
back	1	485		0.5	0	6.75472	front
back	1	534		0.5	0	4.82217	front
back	1	402		0.5	0	4.83671	front
back	1	405		0.5	0	5.00678	front
back	1	374		0.5	0	5.45806	front
back	1	391		0.5	0	5.21545	front
back	1	416		0.5	0	6.58948	front
back	1	387		0.5	0	5.55563	front
back	1	390		0.5	0	5.68263	front
back	1	381		0.5	0	5.67461	front
back	1	401		0.5	0	6.26557	front
back	1	403		0.5	0	6.77624	front
back	1	402		0.5	0	6.04444	front
back	1	444		0.5	0	4.93006	front
back	1	411		0.5	0	5.09195	front
back	1	438		0.5	0	4.69123	front
back	1	386		0.5	0	5.96342	front
back	1	399		0.5	0	5.56827	front
back	1	385		0.5	0	6.22884	front
back	1	409		0.5	0	5.44594	front
back	1	393		0.5	0	4.78102	front
back	1	402		0.5	0	5.74509	front
back	1	393		0.5	0	5.56562	front
back	1	498		0.5	0	4.57132	front
back	1	395		0.5	0	5.80752	front
back	1	401		0.5	0	6.52863	front
back	1	399		0.5	0	5.95459	front
back	1	396		0.5	0	5.06991	front
back	1	381		0.5	0	5.43316	front
back	1	389		0.5	0	6.06799	front
back	1	594		0.5	0	5.95419	front
back	1	384		0.5	0	5.86688	front
back	1	400		0.5	0	5.77234	front
back	1	400		0.5	0	4.87635	front
back	1	396		0.5	0	4.6861	front
back	1	403		0.5	0	4.63817	front
back	1	395		0.6	0	6.37708	front
back	1	374		0.6	0	5.47927	front
back	1	405		0.6	0	4.75405	front
back	1	388		0.6	0	5.29118	front
back	2	381		0.6	0	5.73437	front
back	2	378		0.6	0	6.64089	front
back	2	374		0.6	0	5.23565	front
back	2	432		0.6	0	5.26878	front
back	2	403		0.6	0	4.77301	front
back	2	390		0.6	0	5.96264	front
back	2	389		0.6	0	5.25405	front
back	2	365		0.6	0	7.03509	front
back	2	387		0.6	0	5.47816	front
back	2	534		0.6	0	6.66628	front
back	2	385		0.6	0	5.78754	front
back	2	384		0.6	0	5.66583	front
back	2	438		0.6	0	6.7104	front
back	2	396		0.6	0	5.54031	front
back	2	378		0.6	0	4.57446	front
back	2	368		0.6	0	5.92145	front
back	2	369		0.6	0	5.58743	front
back	2	368		0.6	0	5.27988	front
back	2	382		0.6	0	4.58373	front
back	2	360		0.6	0	5.26405	front
back	2	505		0.6	0	5.43426	front
back	2	369		0.6	0	5.4146	front
back	2	381		0.6	0	5.09341	front
back	2	389		0.6	0	3.70952	front
back	2	382		0.6	0	5.09143	front
back	2	399		0.6	0	6.00663	front
back	2	368		0.6	0	6.19287	front
back	2	402		0.6	0	6.33375	front
back	2	379		0.6	0	4.77614	front
back	2	376		0.6	0	4.04306	front
back	2	376		0.6	0	5.20542	front
back	2	373		0.6	0	6.21613	front
back	2	425		0.6	0	5.74111	front
back	2	385		0.6	0	4.9633	front
back	2	385		0.6	0	6.3145	front
back	2	390		0.6	0	6.03321	front
back	2	379		0.7	0	5.76915	front
back	2	378		0.7	0	5.35031	front
back	2	370		0.7	0	5.18828	front
back	2	387		0.7	0	7.04408	front
back	3	368		0.7	0	5.04794	front
back	3	379		0.7	0	5.73985	front
back	3	385		0.7	0	6.18246	front
back	3	362		0.7	0	4.75868	front
back	3	360		0.7	0	6.17804	front
back	3	358		0.7	0	5.82407	front
back	3	374		0.7	0	4.4851	front
back	3	376		0.7	0	4.91164	front
back	3	408		0.7	0	4.92801	front
back	3	366		0.7	0	5.39458	front
back	3	404		0.7	0	4.86678	front
back	3	365		0.7	0	6.01659	front
back	3	374		0.7	0	5.41903	front
back	3	373		0.7	0	5.84166	front
back	3	363		0.7	0	6.77352	front
back	3	387		0.7	0	5.28192	front
back	3	375		0.7	0	4.69204	front
back	3	356		0.7	0	4.34712	front
back	3	404		0.7	0	6.91268	front
back	3	388		0.7	0	5.57698	front
back	3	375		0.7	0	6.00744	front
back	3	365		0.7	0	4.78658	front
back	3	410		0.7	0	6.07324	front
back	3	380		0.7	0	4.18033	front
back	3	371		0.7	0	4.5153	front
back	3	366		0.7	0	5.95539	front
back	3	373		0.7	0	5.68931	front
back	3	396		0.7	0	5.04737	front
back	3	376		0.7	0	4.47803	front
back	3	640		0.7	0	6.10538	front
back	3	363		0.7	0	5.3582	front
back	3	382		0.7	0	6.20708	front
back	3	391		0.7	0	4.92997	front
back	3	359		0.7	0	4.99341	front
back	3	381		0.7	0	5.87988	front
back	3	388		0.7	0	6.33973	front
back	3	369		0.8	0	5.04951	front
back	3	405		0.8	0	4.01704	front
back	3	383		0.8	0	4.53371	front
back	3	383		0.8	0	5.47871	front
back	4	368		0.8	0	6.53611	front
back	4	356		0.8	0	5.10369	front
back	4	351		0.8	0	5.1833	front
back	4	350		0.8	0	5.97643	front
back	4	383		0.8	0	4.02869	front
back	4	360		0.8	0	4.92865	front
back	4	368		0.8	0	5.1122	front
back	4	342		0.8	0	4.11958	front
back	4	362		0.8	0	6.07321	front
back	4	361		0.8	0	5.6827	front
back	4	491		0.8	0	6.8809	front
back	4	355		0.8	0	4.43529	front
back	4	348		0.8	0	3.91026	front
back	4	368		0.8	0	4.16049	front
back	4	372		0.8	0	4.33888	front
back	4	361		0.8	0	5.28158	front
back	4	368		0.8	0	6.39545	front
back	4	363		0.8	0	4.81805	front
back	4	361		0.8	0	6.56962	front
back	4	429		0.8	0	5.44757	front
back	4	367		0.8	0	4.39613	front
back	4	387		0.8	0	3.74154	front
back	4	358		0.8	0	5.33157	front
back	4	332		0.8	0	6.35949	front
back	4	376		0.8	0	4.37521	front
back	4	354		0.8	0	3.6291	front
back	4	426		0.8	0	5.60197	front
back	4	427		0.8	0	5.58507	front
back	4	357		0.8	0	5.59047	front
back	4	355		0.8	0	6.2619	front
back	4	638		0.8	0	4.91978	front
back	4	384		0.8	0	5.17396	front
back	4	362		0.8	0	5.04597	front
back	4	367		0.8	0	5.27626	front
back	4	381		0.8	0	5.76784	front
back	4	379		0.8	0	6.16826	front
back	4	370		0.9	0	5.13386	front
back	4	369		0.9	0	6.54172	front
back	4	479		0.9	0	5.48069	front
back	4	379		0.9	0	5.14932	front
back	5	365		0.9	0	5.76997	front
back	5	369		0.9	0	5.35297	front
back	5	740		0.9	0	5.51516	front
back	5	363		0.9	0	4.65577	front
back	5	347		0.9	0	4.62068	front
back	5	369		0.9	0	5.23648	front
back	5	373		0.9	0	4.86127	front
back	5	516		0.9	0	5.04662	front
back	5	357		0.9	0	4.75181	front
back	5	409		0.9	0	5.71276	front
back	5	471		0.9	0	5.91342	front
back	5	511		0.9	0	6.0685	front
back	5	357		0.9	0	6.09569	front
back	5	352		0.9	0	5.61296	front
back	5	365		0.9	0	5.39616	front
back	5	343		0.9	0	5.29651	front
back	5	335		0.9	0	5.81451	front
back	5	336		0.9	0	6.28216	front
back	5	369		0.9	0	4.87214	front
back	5	325		0.9	0	5.82968	front
back	5	416		0.9	0	4.96209	front
back	5	409		0.9	0	4.62223	front
back	5	354		0.9	0	5.24134	front
back	5	476		0.9	0	5.38804	front
back	5	356		0.9	0	6.50602	front
back	5	363		0.9	0	5.45386	front
back	5	350		0.9	0	4.23792	front
back	5	355		0.9	0	6.26392	front
back	5	462		0.9	0	6.551	front
back	5	349		0.9	0	5.52158	front
back	5	347		0.9	0	5.00402	front
back	5	374		0.9	0	6.04222	front
back	5	344		0.9	0	5.67483	front
back	5	309		0.9	0	5.06193	front
back	5	356		0.9	0	4.83458	front
back	5	398		0.9	0	5.57637	front
back	5	484		1	0	5.327	front
back	5	363		1	0	3.875	front
back	5	368		1	0	5.33893	front
back	5	431		1	0	5.55783	front
back	6	358		1	0	5.02133	front
back	6	332		1	0	6.12023	front
back	6	360		1	0	5.2776	front
back	6	431		1	0	5.30953	front
back	6	345		1	0	5.61406	front
back	6	352		1	0	5.12331	front
back	6	352		1	0	5.82272	front
back	6	331		1	0	7.11417	front
back	6	462		1	0	5.04413	front
back	6	433		1	0	5.68121	front
back	6	354		1	0	5.49271	front
back	6	344		1	0	5.45525	front
back	6	373		1	0	5.96152	front
back	6	594		1	0	5.97987	front
back	6	346		1	0	4.4963	front
back	6	430		1	0	5.51401	front
back	6	345		1	0	5.92235	front
back	6	343		1	0	4.94318	front
back	6	342		1	0	4.49911	front
back	6	417		1	0	5.18797	front
back	6	452		1	0	6.9407	front
back	6	351		1	0	4.67294	front
back	6	417		1	0	4.01974	front
back	6	410		1	0	6.01472	front
back	6	407		1	0	5.36341	front
back	6	363		1	0	4.72461	front
back	6	349		1	0	4.59725	front
back	6	472		1	0	5.05334	front
back	6	354		1	0	7.09188	front
back	6	349		1	0	4.96873	front
back	6	412		1	0	6.05951	front
back	6	332		1	0	5.44876	front
back	6	381		1	0	5.69762	front
back	6	352		1	0	5.97494	front
back	6	333		1	0	4.29155	front
back	6	431		1	0	6.29127	front
back	6	319		0	1	6.26724	front
back	6	325		0	1	5.28833	front
back	6	330		0	1	6.10362	front
back	6	389		0	1	6.24063	front
side	0	366		0	1	5.99658	front
side	0	384		0	1	4.98252	front
side	0	375		0	1	6.14673	front
side	0	346		0	1	6.47263	front
side	0	383		0	1	6.0613	front
side	0	478		0	1	5.71461	front
side	0	398		0	1	5.92248	front
side	0	393		0	1	5.80925	front
side	0	409		0	1	6.67613	front
side	0	327		0	1	5.31495	front
side	0	467		0	1	6.36965	front
side	0	341		0	1	6.94503	front
side	0	397		0	1	6.52193	front
side	0	335		0	1	5.40183	front
side	0	375		0	1	5.584	front
side	0	377		0	1	6.19998	front
side	0	361		0	1	6.33264	front
side	0	422		0	1	6.19944	front
side	0	627		0	1	5.1872	front
side	0	365		0	1	7.03686	front
side	0	350		0	1	5.91407	front
side	0	343		0	1	6.50817	front
side	0	382		0	1	5.22469	front
side	0	407		0	1	5.98612	front
side	0	409		0	1	5.91947	front
side	0	443		0	1	5.8836	front
side	0	323		0	1	6.69503	front
side	0	397		0	1	5.91819	front
side	0	479		0	1	6.09772	front
side	0	406		0	1	6.34169	front
side	0	371		0	1	5.84445	front
side	0	401		0	1	6.81887	front
side	0	456		0	1	6.60184	front
side	0	391		0	1	6.49208	front
side	0	355		0	1	6.35818	front
side	0	382		0	1	5.28619	front
side	0	368		0.1	1	6.27683	front
side	0	441		0.1	1	6.32815	front
side	0	372		0.1	1	6.17503	front
side	0	426		0.1	1	6.03437	front
side	1	309		0.1	1	6.20395	front
side	1	359		0.1	1	6.02449	front
side	1	328		0.1	1	6.01145	front
side	1	309		0.1	1	6.53739	front
side	1	452		0.1	1	5.99998	front
side	1	332		0.1	1	6.6334	front
side	1	358		0.1	1	6.17546	front
side	1	344		0.1	1	6.22952	front
side	1	368		0.1	1	4.86789	front
side	1	352		0.1	1	6.20578	front
side	1	309		0.1	1	5.59277	front
side	1	342		0.1	1	6.05619	front
side	1	377		0.1	1	6.37624	front
side	1	363		0.1	1	5.91217	front
side	1	291		0.1	1	6.07769	front
side	1	316		0.1	1	5.91149	front
side	1	342		0.1	1	5.7959	front
side	1	333		0.1	1	5.63776	front
side	1	305		0.1	1	5.84011	front
side	1	328		0.1	1	6.03479	front
side	1	319		0.1	1	6.43059	front
side	1	362		0.1	1	5.74411	front
side	1	366		0.1	1	5.88627	front
side	1	303		0.1	1	5.7511	front
side	1	367		0.1	1	5.70956	front
side	1	318		0.1	1	6.07705	front
side	1	406		0.1	1	5.83358	front
side	1	301		0.1	1	6.80984	front
side	1	306		0.1	1	5.72865	front
side	1	312		0.1	1	6.30913	front
side	1	327		0.1	1	6.50343	front
side	1	312		0.1	1	6.29468	front
side	1	312		0.1	1	5.43625	front
side	1	329		0.1	1	5.97821	front
side	1	322		0.1	1	6.29457	front
side	1	323		0.1	1	5.95453	front
side	1	347		0.2	1	6.21713	front
side	1	278		0.2	1	6.42841	front
side	1	338		0.2	1	5.58701	front
side	1	299		0.2	1	6.03313	front
side	2	302		0.2	1	6.4554	front
side	2	294		0.2	1	5.67654	front
side	2	317		0.2	1	5.22178	front
side	2	308		0.2	1	6.50519	front
side	2	337		0.2	1	5.88973	front
side	2	542		0.2	1	6.1078	front
side	2	322		0.2	1	5.86081	front
side	2	328		0.2	1	6.33032	front
side	2	303		0.2	1	5.65888	front
side	2	314		0.2	1	5.2802	front
side	2	347		0.2	1	6.56464	front
side	2	332		0.2	1	6.3734	front
side	2	323		0.2	1	7.23561	front
side	2	305		0.2	1	6.37688	front
side	2	321		0.2	1	5.07539	front
side	2	279		0.2	1	6.54911	front
side	2	405		0.2	1	6.87622	front
side	2	321		0.2	1	5.86386	front
side	2	298		0.2	1	6.29067	front
side	2	283		0.2	1	6.39044	front
side	2	335		0.2	1	5.15883	front
side	2	308		0.2	1	6.32432	front
side	2	302		0.2	1	5.62393	front
side	2	317		0.2	1	6.58776	front
side	2	322		0.2	1	5.99783	front
side	2	326		0.2	1	6.08253	front
side	2	352		0.2	1	6.02229	front
side	2	307		0.2	1	5.91557	front
side	2	271		0.2	1	5.71329	front
side	2	310		0.2	1	6.22701	front
side	2	324		0.2	1	6.82442	front
side	2	312		0.2	1	6.38537	front
side	2	323		0.2	1	5.83324	front
side	2	435		0.2	1	5.98287	front
side	2	376		0.2	1	4.99544	front
side	2	289		0.2	1	5.34558	front
side	2	273		0.3	1	5.65521	front
side	2	311		0.3	1	5.56911	front
side	2	306		0.3	1	6.04901	front
side	2	299		0.3	1	6.8011	front
side	3	291		0.3	1	6.25701	front
side	3	313		0.3	1	5.84362	front
side	3	288		0.3	1	6.59529	front
side	3	296		0.3	1	5.8225	front
side	3	321		0.3	1	6.17818	front
side	3	269		0.3	1	6.08332	front
side	3	398		0.3	1	6.22246	front
side	3	295		0.3	1	5.86369	front
side	3	352		0.3	1	6.28227	front
side	3	271		0.3	1	6.50116	front
side	3	325		0.3	1	6.15146	front
side	3	418		0.3	1	6.59962	front
side	3	278		0.3	1	6.80893	front
side	3	266		0.3	1	5.83891	front
side	3	305		0.3	1	6.38294	front
side	3	300		0.3	1	6.38378	front
side	3	274		0.3	1	5.90104	front
side	3	309		0.3	1	6.03019	front
side	3	274		0.3	1	6.31692	front
side	3	289		0.3	1	6.0379	front
side	3	268		0.3	1	6.16799	front
side	3	268		0.3	1	7.11695	front
side	3	296		0.3	1	6.60288	front
side	3	282		0.3	1	6.3294	front
side	3	407		0.3	1	6.52414	front
side	3	260		0.3	1	5.20121	front
side	3	300		0.3	1	6.799	front
side	3	312		0.3	1	6.21607	front
side	3	270		0.3	1	6.62107	front
side	3	288		0.3	1	5.90506	front
side	3	315		0.3	1	5.50607	front
side	3	255		0.3	1	4.43653	front
side	3	459		0.3	1	6.21729	front
side	3	364		0.3	1	6.12392	front
side	3	292		0.3	1	5.93992	front
side	3	389		0.3	1	5.49285	front
side	3	283		0.4	1	5.71103	front
side	3	305		0.4	1	5.1797	front
side	3	301		0.4	1	5.91504	front
side	3	471		0.4	1	5.95193	front
side	4	280		0.4	1	5.33763	front
side	4	271		0.4	1	6.40609	front
side	4	260		0.4	1	6.13987	front
side	4	280		0.4	1	5.79081	front
side	4	272		0.4	1	6.66509	front
side	4	265		0.4	1	5.83077	front
side	4	298		0.4	1	5.65937	front
side	4	297		0.4	1	6.22827	front
side	4	361		0.4	1	5.8233	front
side	4	289		0.4	1	5.22835	front
side	4	308		0.4	1	5.08784	front
side	4	314		0.4	1	5.34362	front
side	4	250		0.4	1	6.45209	front
side	4	293		0.4	1	5.87975	front
side	4	274		0.4	1	5.78183	front
side	4	309		0.4	1	6.87655	front
side	4	290		0.4	1	6.04403	front
side	4	425		0.4	1	5.71857	front
side	4	283		0.4	1	5.25001	front
side	4	286		0.4	1	5.74326	front
side	4	275		0.4	1	6.1711	front
side	4	249		0.4	1	5.64739	front
side	4	268		0.4	1	5.27615	front
side	4	273		0.4	1	5.80606	front
side	4	264		0.4	1	6.3682	front
side	4	303		0.4	1	6.12706	front
side	4	241		0.4	1	5.88011	front
side	4	312		0.4	1	5.37636	front
side	4	314		0.4	1	5.29685	front
side	4	318		0.4	1	4.7907	front
side	4	258		0.4	1	6.69208	front
side	4	264		0.4	1	5.1777	front
side	4	558		0.4	1	6.67867	front
side	4	307		0.4	1	5.94468	front
side	4	438		0.4	1	5.10316	front
side	4	315		0.4	1	5.68904	front
side	4	311		0.5	1	5.99832	front
side	4	264		0.5	1	6.50067	front
side	4	544		0.5	1	6.21069	front
side	4	292		0.5	1	5.02039	front
side	5	339		0.5	1	5.75073	front
side	5	341		0.5	1	5.55882	front
side	5	284		0.5	1	6.10523	front
side	5	315		0.5	1	6.15629	front
side	5	290		0.5	1	5.38009	front
side	5	302		0.5	1	6.63826	front
side	5	323		0.5	1	6.3272	front
side	5	428		0.5	1	6.20041	front
side	5	260		0.5	1	6.74383	front
side	5	421		0.5	1	5.52447	front
side	5	282		0.5	1	6.54119	front
side	5	448		0.5	1	5.6586	front
side	5	267		0.5	1	6.57623	front
side	5	270		0.5	1	6.40165	front
side	5	258		0.5	1	6.88475	front
side	5	511		0.5	1	5.9072	front
side	5	251		0.5	1	5.50714	front
side	5	290		0.5	1	4.99423	front
side	5	325		0.5	1	5.72747	front
side	5	292		0.5	1	7.01476	front
side	5	431		0.5	1	6.24701	front
side	5	298		0.5	1	6.20777	front
side	5	293		0.5	1	6.24825	front
side	5	584		0.5	1	6.30806	front
side	5	284		0.5	1	5.24012	front
side	5	374		0.5	1	5.93647	front
side	5	274		0.5	1	5.04108	front
side	5	293		0.5	1	6.86456	front
side	5	305		0.5	1	6.69017	front
side	5	260		0.5	1	5.97144	front
side	5	402		0.5	1	6.35528	front
side	5	305		0.5	1	5.60039	front
side	5	473		0.5	1	5.78286	front
side	5	276		0.5	1	6.37761	front
side	5	252		0.5	1	6.30475	front
side	5	454		0.5	1	5.69561	front
side	5	294		0.6	1	5.39496	front
side	5	379		0.6	1	4.31094	front
side	5	308		0.6	1	4.47032	front
side	5	302		0.6	1	5.53909	front
side	6	341		0.6	1	4.92449	front
side	6	309		0.6	1	5.51133	front
side	6	244		0.6	1	5.49328	front
side	6	403		0.6	1	5.74391	front
side	6	309		0.6	1	6.09554	front
side	6	412		0.6	1	6.44012	front
side	6	286		0.6	1	5.43295	front
side	6	281		0.6	1	5.92929	front
side	6	287		0.6	1	4.95789	front
side	6	298		0.6	1	5.74908	front
side	6	453		0.6	1	6.27768	front
side	6	314		0.6	1	6.17511	front
side	6	254		0.6	1	4.33175	front
side	6	242		0.6	1	6.00157	front
side	6	412		0.6	1	5.36243	front
side	6	295		0.6	1	6.15109	front
side	6	311		0.6	1	5.76221	front
side	6	242		0.6	1	6.44774	front
side	6	276		0.6	1	6.96083	front
side	6	406		0.6	1	5.97421	front
side	6	278		0.6	1	4.95305	front
side	6	281		0.6	1	5.71535	front
side	6	338		0.6	1	6.11333	front
side	6	277		0.6	1	6.46141	front
side	6	284		0.6	1	6.68194	front
side	6	287		0.6	1	6.1071	front
side	6	331		0.6	1	5.79336	front
side	6	291		0.6	1	5.89181	front
side	6	270		0.6	1	5.49231	front
side	6	281		0.6	1	6.88808	front
side	6	482		0.6	1	5.94489	front
side	6	292		0.6	1	6.19643	front
side	6	322		0.6	1	5.95323	front
side	6	311		0.6	1	4.94338	front
side	6	308		0.6	1	6.60936	front
side	6	281		0.6	1	5.16748	front
side	6	292		0.7	1	5.88552	front
side	6	294		0.7	1	6.41969	front
side	6	289		0.7	1	5.95069	front
side	6	275		0.7	1	4.60647	front
front	0	451		0.7	1	5.9803	front
front	0	373		0.7	1	6.4988	front
front	0	398		0.7	1	6.59355	front
front	0	353		0.7	1	6.60137	front
front	0	291		0.7	1	5.55486	front
front	0	345		0.7	1	6.20697	front
front	0	380		0.7	1	6.31785	front
front	0	392		0.7	1	5.98543	front
front	0	358		0.7	1	5.79194	front
front	0	586		0.7	1	5.91851	front
front	0	349		0.7	1	5.81824	front
front	0	420		0.7	1	6.54862	front
front	0	330		0.7	1	5.62425	front
front	0	385		0.7	1	6.01661	front
front	0	453		0.7	1	5.54801	front
front	0	341		0.7	1	6.25332	front
front	0	354		0.7	1	5.92791	front
front	0	394		0.7	1	5.89211	front
front	0	341		0.7	1	4.42861	front
front	0	389		0.7	1	4.88914	front
front	0	331		0.7	1	5.9504	front
front	0	372		0.7	1	5.76279	front
front	0	343		0.7	1	6.22467	front
front	0	334		0.7	1	4.90189	front
front	0	290		0.7	1	4.82856	front
front	0	301		0.7	1	6.16544	front
front	0	358		0.7	1	6.59989	front
front	0	369		0.7	1	5.65692	front
front	0	350		0.7	1	6.3196	front
front	0	417		0.7	1	5.76863	front
front	0	410		0.7	1	5.35382	front
front	0	428		0.7	1	5.40009	front
front	0	394		0.7	1	5.73987	front
front	0	303		0.7	1	5.8611	front
front	0	390		0.7	1	6.21413	front
front	0	371		0.7	1	6.79773	front
front	0	351		0.8	1	5.76412	front
front	0	381		0.8	1	5.01571	front
front	0	365		0.8	1	6.71551	front
front	0	446		0.8	1	5.67025	front
front	0	368		0.8	1	6.18671	front
front	0	376		0.8	1	5.98837	front
front	0	526		0.8	1	5.5045	front
front	0	394		0.8	1	5.91538	front
front	0	291		0.8	1	6.93252	front
front	0	356		0.8	1	5.21215	front
front	0	370		0.8	1	5.55966	front
front	0	295		0.8	1	5.27738	front
front	0	295		0.8	1	6.3738	front
front	0	345		0.8	1	5.05311	front
front	0	416		0.8	1	5.52608	front
front	0	359		0.8	1	5.53619	front
front	1	279		0.8	1	5.94505	front
front	1	356		0.8	1	5.68332	front
front	1	310		0.8	1	6.47826	front
front	1	373		0.8	1	5.20506	front
front	1	450		0.8	1	6.25291	front
front	1	331		0.8	1	6.61644	front
front	1	331		0.8	1	5.31687	front
front	1	348		0.8	1	6.81249	front
front	1	316		0.8	1	5.59759	front
front	1	343		0.8	1	5.71878	front
front	1	324		0.8	1	7.19094	front
front	1	382		0.8	1	5.37335	front
front	1	366		0.8	1	4.88888	front
front	1	324		0.8	1	6.32159	front
front	1	364		0.8	1	5.71255	front
front	1	340		0.8	1	6.25776	front
front	1	378		0.8	1	5.80865	front
front	1	294		0.8	1	5.30566	front
front	1	335		0.8	1	5.81146	front
front	1	303		0.8	1	5.50084	front
front	1	573		0.8	1	5.97677	front
front	1	369		0.8	1	5.12085	front
front	1	278		0.8	1	5.13663	front
front	1	325		0.8	1	6.33275	front
front	1	331		0.9	1	4.86392	front
front	1	369		0.9	1	6.63527	front
front	1	278		0.9	1	4.88499	front
front	1	421		0.9	1	5.49025	front
front	1	283		0.9	1	4.35182	front
front	1	307		0.9	1	4.38263	front
front	1	462		0.9	1	5.55034	front
front	1	408		0.9	1	5.76837	front
front	1	316		0.9	1	5.04919	front
front	1	336		0.9	1	6.78594	front
front	1	335		0.9	1	5.43305	front
front	1	300		0.9	1	5.90932	front
front	1	319		0.9	1	6.00782	front
front	1	327		0.9	1	5.90761	front
front	1	318		0.9	1	4.85588	front
front	1	368		0.9	1	5.46791	front
front	1	290		0.9	1	5.41368	front
front	1	330		0.9	1	5.43697	front
front	1	321		0.9	1	5.84289	front
front	1	322		0.9	1	6.10944	front
front	1	362		0.9	1	6.09914	front
front	1	331		0.9	1	5.86349	front
front	1	273		0.9	1	6.14451	front
front	1	382		0.9	1	4.8865	front
front	1	349		0.9	1	6.1077	front
front	1	279		0.9	1	6.36743	front
front	2	313		0.9	1	6.25502	front
front	2	336		0.9	1	4.75718	front
front	2	412		0.9	1	5.74738	front
front	2	281		0.9	1	4.99627	front
front	2	306		0.9	1	5.62551	front
front	2	320		0.9	1	6.23016	front
front	2	332		0.9	1	6.23618	front
front	2	296		0.9	1	5.7245	front
front	2	558		0.9	1	5.97889	front
front	2	275		0.9	1	5.69538	front
front	2	315		0.9	1	6.64754	front
front	2	300		0.9	1	5.45251	front
front	2	312		0.9	1	6.06295	front
front	3	312		0.9	1	5.73054	front
front	3	494		1	1	5.10624	front
front	3	350		1	1	4.63481	front
front	3	300		1	1	6.87151	front
front	4	259		1	1	5.52684	front
front	4	553		1	1	5.88254	front
front	4	241		1	1	5.29312	front
front	4	275		1	1	7.61137	front
front	4	419		1	1	6.43501	front
front	4	260		1	1	6.41487	front
front	4	279		1	1	6.49868	front
front	4	263		1	1	5.58285	front
front	4	346		1	1	5.43689	front
front	4	263		1	1	6.26326	front
front	4	278		1	1	5.26017	front
front	4	276		1	1	6.41566	front
front	4	299		1	1	6.26785	front
front	4	265		1	1	4.93455	front
front	5	232		1	1	6.37576	front
front	5	221		1	1	5.95527	front
front	5	227		1	1	6.64286	front
front	5	241		1	1	6.33241	front
front	5	230		1	1	5.2597	front
front	5	217		1	1	6.73489	front
front	5	216		1	1	7.11639	front
front	5	236		1	1	6.04393	front
front	5	227		1	1	5.28763	front
front	5	243		1	1	6.13338	front
front	5	236		1	1	5.70611	front
front	5	223		1	1	6.48572	front
front	5	231		1	1	5.29244	front
front	5	218		1	1	6.11423	front
front	5	224		1	1	5.22177	front
front	5	227		1	1	5.84894	front
front	5	241		1	1	5.32123	front
front	5	240		1	1	4.73029	front
front	5	247		1	1	6.39587	front
front	5	239		1	1	6.34965	front
front	5	238		1	1	5.33603	front
front	5	236		1	1	6.55745	front
front	5	251		1	1	6.83385	front
front	5	235		0	2	6.10735	front
front	5	229		0	2	6.54151	front
front	5	228		0	2	6.30442	front
front	5	217		0	2	6.86999	front
front	5	214		0	2	5.82235	front
front	5	240		0	2	5.70364	front
front	5	225		0	2	6.14499	front
front	5	232		0	2	5.65972	front
front	5	235		0	2	6.10406	front
front	5	224		0	2	5.4901	front
front	5	237		0	2	5.62748	front
front	6	210		0	2	5.65304	front
front	6	233		0	2	6.25223	front
front	6	214		0	2	5.79342	front
front	6	210		0	2	6.25554	front
front	6	230		0	2	5.86316	front
front	6	184		0	2	6.85844	front
front	6	236		0	2	6.68636	front
front	6	197		0	2	5.31554	front
front	6	214		0	2	6.02101	front
front	6	209		0	2	6.44765	front
front	6	204		0	2	6.37663	front
front	6	199		0	2	5.24357	front
front	6	201		0	2	6.30863	front
front	6	210		0	2	5.7204	front
front	6	221		0	2	4.79061	front
front	6	240		0	2	5.64296	front
front	6	343		0	2	5.26432	front
front	6	200		0	2	6.50449	front
front	6	228		0	2	6.51634	front
front	6	242		0	2	5.61551	front
front	6	225		0	2	5.6784	front
front	6	231		0	2	6.80248	front
front	6	187		0	2	6.4743	front
front	6	223		0	2	6.77876	front
front	6	186		0	2	6.04649	front
front	6	180		0	2	6.20771	front
front	6	308		0	2	5.49077	front
front	6	226		0	2	6.31681	front
front	6	218		0	2	6.66928	front
front	6	226		0.1	2	5.87886	front
front	6	215		0.1	2	6.59319	front
front	6	208		0.1	2	6.95331	front
front	6	214		0.1	2	5.99777	front
front	6	208		0.1	2	6.55855	front
front	6	230		0.1	2	6.83612	front
front	6	207		0.1	2	6.04814	front
front	6	254		0.1	2	6.45202	front
front	6	239		0.1	2	6.28051	front
front	6	207		0.1	2	6.07912	front
front	6	219		0.1	2	5.9017	front
front	6	202		0.1	2	6.27176	front
front	6	204		0.1	2	5.22137	front
front	6	222		0.1	2	6.32641	front
front	6	190		0.1	2	6.43055	front
front	6	195		0.1	2	5.94123	front
front	6	246		0.1	2	6.23951	front
front	6	221		0.1	2	5.91711	front
front	6	229		0.1	2	6.47072	front
front	6	221		0.1	2	6.51991	front
front	6	227		0.1	2	5.87995	front
front	6	182		0.1	2	6.10387	front
front	6	235		0.1	2	5.85795	front
front	6	213		0.1	2	6.0346	front
front	6	206		0.1	2	6.47256	front
front	6	215		0.1	2	5.21388	front
front	0	325		0.1	2	6.1984	front
front	0	416		0.1	2	6.652	front
front	0	351		0.1	2	6.2329	front
front	0	404		0.1	2	6.14194	front
front	0	330		0.1	2	5.65828	front
front	0	335		0.1	2	6.29222	front
front	0	287		0.1	2	5.93401	front
front	0	339		0.1	2	5.29318	front
front	0	371		0.1	2	6.10061	front
front	0	398		0.1	2	6.16426	front
front	0	423		0.1	2	5.87221	front
front	0	382		0.1	2	6.41609	front
front	0	376		0.1	2	6.23212	front
front	0	363		0.1	2	6.04319	front
front	0	402		0.2	2	6.2541	front
front	0	346		0.2	2	6.48827	front
front	0	393		0.2	2	6.63933	front
front	0	347		0.2	2	5.9234	front
front	0	290		0.2	2	6.30135	front
front	0	376		0.2	2	6.29742	front
front	0	427		0.2	2	6.38774	front
front	0	361		0.2	2	7.29539	front
front	0	297		0.2	2	6.21843	front
front	0	321		0.2	2	6.69186	front
front	0	418		0.2	2	6.06878	front
front	0	363		0.2	2	5.6466	front
front	0	447		0.2	2	5.27796	front
front	0	337		0.2	2	6.0609	front
front	0	366		0.2	2	6.22408	front
front	0	335		0.2	2	6.22273	front
front	0	288		0.2	2	5.96839	front
front	0	433		0.2	2	6.98329	front
front	0	513		0.2	2	5.77023	front
front	0	383		0.2	2	6.21384	front
front	0	365		0.2	2	6.46755	front
front	0	376		0.2	2	5.74936	front
front	0	295		0.2	2	6.30635	front
front	0	335		0.2	2	6.22511	front
front	0	373		0.2	2	6.41368	front
front	0	406		0.2	2	6.24207	front
front	0	353		0.2	2	5.72133	front
front	0	381		0.2	2	6.34284	front
front	0	403		0.2	2	6.68969	front
front	0	402		0.2	2	6.12376	front
front	0	369		0.2	2	5.87108	front
front	0	334		0.2	2	5.51629	front
front	0	330		0.2	2	5.63781	front
front	0	385		0.2	2	6.24538	front
front	0	371		0.2	2	6.02943	front
front	0	304		0.2	2	5.39185	front
front	0	374		0.2	2	5.68842	front
front	1	316		0.2	2	6.07735	front
front	1	329		0.2	2	5.9093	front
front	1	376		0.2	2	5.88114	front
front	1	344		0.3	2	6.4083	front
front	1	291		0.3	2	5.68728	front
front	1	316		0.3	2	6.04579	front
front	1	283		0.3	2	6.15279	front
front	1	294		0.3	2	6.41986	front
front	1	310		0.3	2	6.12904	front
front	1	330		0.3	2	5.86637	front
front	1	340		0.3	2	6.41576	front
front	1	285		0.3	2	6.72237	front
front	1	328		0.3	2	6.4813	front
front	1	369		0.3	2	6.00809	front
front	1	318		0.3	2	5.60906	front
front	1	331		0.3	2	5.43114	front
front	1	386		0.3	2	6.56829	front
front	1	342		0.3	2	5.78379	front
front	1	300		0.3	2	6.91231	front
front	1	307		0.3	2	5.83078	front
front	1	334		0.3	2	6.49452	front
front	1	330		0.3	2	5.806	front
front	1	395		0.3	2	5.91015	front
front	1	286		0.3	2	6.52138	front
front	1	321		0.3	2	5.63874	front
front	1	327		0.3	2	6.61653	front
front	1	354		0.3	2	6.24659	front
front	1	348		0.3	2	5.81979	front
front	1	378		0.3	2	6.27347	front
front	1	323		0.3	2	6.19293	front
front	1	326		0.3	2	6.1627	front
front	1	325		0.3	2	6.85036	front
front	1	318		0.3	2	6.5729	front
front	1	304		0.3	2	6.52256	front
front	1	405		0.3	2	5.85259	front
front	1	341		0.3	2	6.25751	front
front	1	308		0.3	2	5.53571	front
front	1	331		0.3	2	6.2545	front
front	1	278		0.3	2	5.2015	front
front	1	325		0.3	2	6.61212	front
front	1	320		0.3	2	5.61851	front
front	1	325		0.3	2	6.21939	front
front	1	286		0.3	2	6.51044	front
front	1	289		0.4	2	6.24664	front
front	1	353		0.4	2	5.65739	front
front	2	587		0.4	2	6.38021	front
front	2	308		0.4	2	6.14764	front
front	2	316		0.4	2	6.31621	front
front	2	505		0.4	2	6.40573	front
front	3	259		0.4	2	5.85913	front
front	3	501		0.4	2	6.3431	front
front	3	297		0.4	2	6.1337	front
front	3	369		0.4	2	6.24908	front
front	3	528		0.4	2	5.78093	front
front	3	559		0.4	2	6.15566	front
front	3	410		0.4	2	6.12607	front
front	3	549		0.4	2	5.64487	front
front	3	290		0.4	2	5.73914	front
front	3	310		0.4	2	5.71014	front
front	4	253		0.4	2	5.72765	front
front	4	378		0.4	2	6.17658	front
front	4	300		0.4	2	6.53304	front
front	4	264		0.4	2	6.33595	front
front	4	258		0.4	2	5.5135	front
front	4	268		0.4	2	5.79939	front
front	4	251		0.4	2	5.69217	front
front	4	251		0.4	2	6.40334	front
front	4	250		0.4	2	6.26392	front
front	4	241		0.4	2	5.8682	front
front	4	269		0.4	2	5.23131	front
front	4	243		0.4	2	6.15283	front
front	4	252		0.4	2	5.52875	front
front	4	258		0.4	2	5.94135	front
front	4	406		0.4	2	5.82874	front
front	4	250		0.4	2	6.24294	front
front	4	250		0.4	2	6.24804	front
front	4	264		0.4	2	6.68988	front
front	5	232		0.4	2	6.22668	front
front	5	229		0.4	2	6.40043	front
front	5	215		0.4	2	6.29015	front
front	5	251		0.4	2	6.14427	front
front	5	217		0.4	2	6.33724	front
front	5	224		0.4	2	6.43478	front
front	5	252		0.5	2	6.1845	front
front	5	227		0.5	2	5.71715	front
front	5	242		0.5	2	5.69408	front
front	5	225		0.5	2	6.79609	front
front	5	247		0.5	2	6.24683	front
front	5	218		0.5	2	5.56064	front
front	5	230		0.5	2	5.87245	front
front	5	259		0.5	2	6.59023	front
front	5	229		0.5	2	5.80857	front
front	5	227		0.5	2	5.75788	front
front	5	220		0.5	2	5.46983	front
front	5	239		0.5	2	6.01758	front
front	5	238		0.5	2	6.37426	front
front	5	233		0.5	2	6.44264	front
front	5	215		0.5	2	6.31088	front
front	5	240		0.5	2	6.01888	front
front	5	240		0.5	2	6.3254	front
front	5	242		0.5	2	6.02999	front
front	5	242		0.5	2	6.4235	front
front	5	220		0.5	2	4.5419	front
front	5	260		0.5	2	6.19042	front
front	5	231		0.5	2	6.58686	front
front	5	226		0.5	2	5.98193	front
front	5	216		0.5	2	6.38995	front
front	5	203		0.5	2	5.76227	front
front	5	219		0.5	2	6.35097	front
front	5	257		0.5	2	5.50965	front
front	5	224		0.5	2	5.78036	front
front	5	239		0.5	2	5.93251	front
front	5	240		0.5	2	6.60932	front
front	5	217		0.5	2	6.0213	front
front	5	231		0.5	2	5.69212	front
front	5	245		0.5	2	6.67799	front
front	5	222		0.5	2	6.51674	front
front	6	215		0.5	2	5.51195	front
front	6	212		0.5	2	5.1663	front
front	6	205		0.5	2	6.04478	front
front	6	205		0.5	2	6.12284	front
front	6	200		0.5	2	6.19051	front
front	6	221		0.5	2	5.25647	front
front	6	203		0.6	2	5.95621	front
front	6	189		0.6	2	6.65226	front
front	6	214		0.6	2	5.39733	front
front	6	197		0.6	2	6.36217	front
front	6	233		0.6	2	6.50895	front
front	6	218		0.6	2	5.74107	front
front	6	228		0.6	2	5.56622	front
front	6	411		0.6	2	6.70711	front
front	6	217		0.6	2	5.91	front
front	6	207		0.6	2	5.86606	front
front	6	199		0.6	2	6.53701	front
front	6	215		0.6	2	6.39087	front
front	6	192		0.6	2	6.03841	front
front	6	225		0.6	2	6.02125	front
front	6	234		0.6	2	6.04241	front
front	6	196		0.6	2	6.38498	front
front	6	210		0.6	2	6.68409	front
front	6	222		0.6	2	5.82407	front
front	6	206		0.6	2	6.247	front
front	6	188		0.6	2	5.47121	front
front	6	248		0.6	2	6.41466	front
front	6	237		0.6	2	5.54233	front
front	6	223		0.6	2	5.91233	front
front	6	196		0.6	2	5.9435	front
front	6	266		0.6	2	4.94913	front
front	6	210		0.6	2	6.66171	front
front	6	235		0.6	2	5.36515	front
front	6	194		0.6	2	5.65579	front
front	6	220		0.6	2	5.37897	front
front	6	233		0.6	2	5.57392	front
front	6	211		0.6	2	6.38174	front
front	6	220		0.6	2	6.21479	front
front	6	193		0.6	2	5.16964	front
front	6	209		0.6	2	6.47695	front
front	6	237		0.6	2	6.60899	front
front	6	197		0.6	2	6.79141	front
front	6	231		0.6	2	5.62546	front
front	6	193		0.6	2	5.90167	front
front	6	212		0.6	2	6.35808	front
front	6	211		0.6	2	6.5076	front
front	6	219		0.7	2	5.76078	front
front	6	210		0.7	2	5.38576	front
front	6	215		0.7	2	6.38727	front
front	6	236		0.7	2	6.18376	front
front	6	217		0.7	2	5.52281	front
front	6	222		0.7	2	4.66682	front
front	6	188		0.7	2	5.74979	front
front	6	255		0.7	2	6.53886	front
front	6	217		0.7	2	5.54566	front
front	6	207		0.7	2	5.34101	front
				0.7	2	5.66585	front
				0.7	2	5.86018	front
				0.7	2	5.13789	front
				0.7	2	6.56836	front
				0.7	2	6.14911	front
				0.7	2	6.63381	front
				0.7	2	6.76506	front
				0.7	2	6.32596	front
				0.7	2	6.01561	front
				0.7	2	5.58882	front
				0.7	2	6.42407	front
				0.7	2	7.20304	front
				0.7	2	6.73144	front
				0.7	2	5.78718	front
				0.7	2	5.9121	front
				0.7	2	6.03329	front
				0.7	2	6.1145	front
				0.7	2	5.90661	front
				0.7	2	6.10692	front
				0.7	2	6.08741	front
				0.7	2	6.4186	front
				0.7	2	6.50575	front
				0.7	2	5.53517	front
				0.7	2	6.89838	front
				0.7	2	5.61958	front
				0.7	2	5.92994	front
				0.7	2	5.94373	front
				0.7	2	5.75031	front
				0.7	2	5.84993	front
				0.7	2	6.27816	front
				0.8	2	5.52148	front
				0.8	2	6.52848	front
				0.8	2	5.61913	front
				0.8	2	5.52273	front
				0.8	2	6.17396	front
				0.8	2	5.87238	front
				0.8	2	6.50559	front
				0.8	2	5.16491	front
				0.8	2	5.71869	front
				0.8	2	6.11125	front
				0.8	2	6.01675	front
				0.8	2	6.21542	front
				0.8	2	6.50567	front
				0.8	2	5.67398	front
				0.8	2	5.77148	front
				0.8	2	6.42483	front
				0.8	2	5.77228	front
				0.8	2	6.07825	front
				0.8	2	6.7691	front
				0.8	2	6.82211	front
				0.8	2	6.55452	front
				0.8	2	5.99143	front
				0.8	2	6.36378	front
				0.8	2	6.44156	front
				0.8	2	5.71735	front
				0.8	2	6.71449	front
				0.8	2	6.63903	front
				0.8	2	4.89779	front
				0.8	2	6.75809	front
				0.8	2	5.79211	front
				0.8	2	6.26239	front
				0.8	2	5.33523	front
				0.8	2	5.05665	front
				0.8	2	5.70735	front
				0.8	2	6.11261	front
				0.8	2	6.53963	front
				0.8	2	5.3689	front
				0.8	2	6.79796	front
				0.8	2	5.71593	front
				0.8	2	5.35964	front
				0.9	2	5.79569	front
				0.9	2	6.09602	front
				0.9	2	5.17649	front
				0.9	2	5.25812	front
				0.9	2	6.24798	front
				0.9	2	5.06886	front
				0.9	2	7.55291	front
				0.9	2	6.20421	front
				0.9	2	6.15489	front
				0.9	2	6.26079	front
				0.9	2	5.12055	front
				0.9	2	5.86303	front
				0.9	2	6.38938	front
				0.9	2	5.84562	front
				0.9	2	6.44578	front
				0.9	2	5.92228	front
				0.9	2	5.5012	front
				0.9	2	6.01803	front
				0.9	2	6.58091	front
				0.9	2	5.42193	front
				0.9	2	6.4766	front
				0.9	2	5.95396	front
				0.9	2	6.35045	front
				0.9	2	6.1772	front
				0.9	2	5.0846	front
				0.9	2	6.56784	front
				0.9	2	6.1328	front
				0.9	2	6.20744	front
				0.9	2	5.58034	front
				0.9	2	4.87792	front
				0.9	2	6.71504	front
				0.9	2	5.68531	front
				0.9	2	6.67743	front
				0.9	2	5.97588	front
				0.9	2	4.78085	front
				0.9	2	6.42113	front
				0.9	2	5.32465	front
				0.9	2	6.61122	front
				0.9	2	6.40214	front
				0.9	2	5.93852	front
				1	2	6.75661	front
				1	2	6.84936	front
				1	2	6.16183	front
				1	2	6.09772	front
				1	2	6.33457	front
				1	2	6.1195	front
				1	2	5.93243	front
				1	2	5.66108	front
				1	2	6.9992	front
				1	2	6.26296	front
				1	2	5.38594	front
				1	2	6.47376	front
				1	2	5.3925	front
				1	2	6.08163	front
				1	2	5.34899	front
				1	2	5.80629	front
				1	2	7.57657	front
				1	2	5.70896	front
				1	2	5.92289	front
				1	2	5.98207	front
				1	2	5.86739	front
				1	2	5.57249	front
				1	2	5.63824	front
				1	2	5.57946	front
				1	2	5.40791	front
				1	2	6.86013	front
				1	2	5.30791	front
				1	2	6.05781	front
				1	2	5.51626	front
				1	2	5.60272	front
				1	2	6.31928	front
				1	2	5.2472	front
				1	2	5.67041	front
				1	2	5.37316	front
				1	2	6.29919	front
				1	2	6.56977	front
				1	2	5.82664	front
				1	2	6.04513	front
				1	2	6.83416	front
				1	2	6.03633	front
				0	3	5.06009	front
				0	3	5.8884	front
				0	3	6.45391	front
				0	3	5.57995	front
				0	3	5.79313	front
				0	3	6.49989	front
				0	3	5.14326	front
				0	3	5.77267	front
				0	3	5.51812	front
				0	3	5.36557	front
				0	3	5.08952	front
				0	3	5.9435	front
				0	3	5.65767	front
				0	3	6.50018	front
				0	3	5.69727	front
				0	3	5.2521	front
				0	3	5.72872	front
				0	3	5.51488	front
				0	3	4.75521	front
				0	3	5.67276	front
				0	3	5.1666	front
				0	3	5.39297	front
				0	3	5.39654	front
				0	3	5.59907	front
				0	3	5.33115	front
				0	3	6.05818	front
				0	3	5.45463	front
				0	3	6.10075	front
				0	3	5.78339	front
				0	3	6.12068	front
				0	3	5.91758	front
				0	3	5.82785	front
				0	3	5.89397	front
				0	3	5.56711	front
				0	3	5.25083	front
				0	3	5.21309	front
				0	3	5.74118	front
				0	3	5.62965	front
				0	3	6.21499	front
				0	3	5.6706	front
				0.1	3	5.9607	front
				0.1	3	5.59772	front
				0.1	3	5.18418	front
				0.1	3	5.80975	front
				0.1	3	5.93396	front
				0.1	3	5.62687	front
				0.1	3	5.73973	front
				0.1	3	5.84499	front
				0.1	3	5.75582	front
				0.1	3	5.57836	front
				0.1	3	6.18796	front
				0.1	3	5.60291	front
				0.1	3	6.00582	front
				0.1	3	5.89993	front
				0.1	3	5.43303	front
				0.1	3	5.49593	front
				0.1	3	5.68588	front
				0.1	3	5.93162	front
				0.1	3	5.7864	front
				0.1	3	5.99974	front
				0.1	3	6.11156	front
				0.1	3	5.73033	front
				0.1	3	5.71068	front
				0.1	3	6.20069	front
				0.1	3	5.85241	front
				0.1	3	6.23789	front
				0.1	3	5.41891	front
				0.1	3	5.90455	front
				0.1	3	5.22511	front
				0.1	3	5.55659	front
				0.1	3	6.03728	front
				0.1	3	5.73615	front
				0.1	3	5.98034	front
				0.1	3	5.88106	front
				0.1	3	5.44784	front
				0.1	3	5.5946	front
				0.1	3	5.92846	front
				0.1	3	6.2407	front
				0.1	3	5.38399	front
				0.1	3	6.05902	front
				0.2	3	5.91836	front
				0.2	3	5.85477	front
				0.2	3	5.14971	front
				0.2	3	5.79526	front
				0.2	3	5.80327	front
				0.2	3	5.94018	front
				0.2	3	6.03745	front
				0.2	3	5.60708	front
				0.2	3	5.88821	front
				0.2	3	6.22688	front
				0.2	3	5.58796	front
				0.2	3	5.9812	front
				0.2	3	6.15392	front
				0.2	3	5.96412	front
				0.2	3	5.77288	front
				0.2	3	5.90137	front
				0.2	3	5.83632	front
				0.2	3	5.74218	front
				0.2	3	5.90282	front
				0.2	3	5.67747	front
				0.2	3	5.23776	front
				0.2	3	5.52319	front
				0.2	3	5.17761	front
				0.2	3	5.86345	front
				0.2	3	5.73135	front
				0.2	3	6.1675	front
				0.2	3	5.26214	front
				0.2	3	5.97875	front
				0.2	3	6.59479	front
				0.2	3	5.45653	front
				0.2	3	4.97661	front
				0.2	3	5.74803	front
				0.2	3	5.81502	front
				0.2	3	5.45648	front
				0.2	3	5.74176	front
				0.2	3	6.10268	front
				0.2	3	5.77661	front
				0.2	3	6.19281	front
				0.2	3	5.50949	front
				0.2	3	5.97939	front
				0.3	3	6.10193	front
				0.3	3	5.38027	front
				0.3	3	5.98192	front
				0.3	3	6.04843	front
				0.3	3	5.97285	front
				0.3	3	5.29401	front
				0.3	3	5.99473	front
				0.3	3	6.3253	front
				0.3	3	6.27741	front
				0.3	3	5.76008	front
				0.3	3	5.90868	front
				0.3	3	5.20185	front
				0.3	3	6.11073	front
				0.3	3	5.55237	front
				0.3	3	6.15223	front
				0.3	3	6.15466	front
				0.3	3	5.94643	front
				0.3	3	5.80121	front
				0.3	3	5.53341	front
				0.3	3	6.37233	front
				0.3	3	5.33522	front
				0.3	3	6.29627	front
				0.3	3	5.76528	front
				0.3	3	6.47537	front
				0.3	3	6.12252	front
				0.3	3	5.37941	front
				0.3	3	5.73826	front
				0.3	3	6.52319	front
				0.3	3	5.29074	front
				0.3	3	5.65855	front
				0.3	3	5.58709	front
				0.3	3	5.97093	front
				0.3	3	5.39185	front
				0.3	3	5.52508	front
				0.3	3	6.22982	front
				0.3	3	5.67745	front
				0.3	3	5.98959	front
				0.3	3	5.50941	front
				0.3	3	5.94046	front
				0.3	3	5.40102	front
				0.4	3	6.08024	front
				0.4	3	5.77127	front
				0.4	3	5.775	front
				0.4	3	5.63687	front
				0.4	3	5.5082	front
				0.4	3	5.45023	front
				0.4	3	5.50507	front
				0.4	3	6.30496	front
				0.4	3	6.11905	front
				0.4	3	4.44683	front
				0.4	3	6.73771	front
				0.4	3	5.66639	front
				0.4	3	5.19641	front
				0.4	3	5.95395	front
				0.4	3	6.71538	front
				0.4	3	5.25239	front
				0.4	3	5.54688	front
				0.4	3	5.9443	front
				0.4	3	5.56052	front
				0.4	3	6.08081	front
				0.4	3	5.70807	front
				0.4	3	5.89543	front
				0.4	3	6.26312	front
				0.4	3	6.28801	front
				0.4	3	5.30248	front
				0.4	3	5.0011	front
				0.4	3	5.64376	front
				0.4	3	6.07691	front
				0.4	3	6.61257	front
				0.4	3	5.53764	front
				0.4	3	6.14554	front
				0.4	3	5.89395	front
				0.4	3	5.7026	front
				0.4	3	6.58597	front
				0.4	3	5.12699	front
				0.4	3	6.75932	front
				0.4	3	6.13657	front
				0.4	3	6.34824	front
				0.4	3	6.10578	front
				0.4	3	5.41224	front
				0.5	3	5.57517	front
				0.5	3	5.97959	front
				0.5	3	5.88948	front
				0.5	3	6.4649	front
				0.5	3	5.28669	front
				0.5	3	5.67797	front
				0.5	3	5.71131	front
				0.5	3	5.58945	front
				0.5	3	6.04387	front
				0.5	3	5.54641	front
				0.5	3	5.62952	front
				0.5	3	5.70184	front
				0.5	3	5.43072	front
				0.5	3	5.89711	front
				0.5	3	5.85496	front
				0.5	3	6.27459	front
				0.5	3	5.69256	front
				0.5	3	5.70731	front
				0.5	3	5.33313	front
				0.5	3	5.90792	front
				0.5	3	5.85107	front
				0.5	3	5.72981	front
				0.5	3	6.53786	front
				0.5	3	5.34889	front
				0.5	3	6.06084	front
				0.5	3	5.02354	front
				0.5	3	5.6852	front
				0.5	3	5.9432	front
				0.5	3	5.38131	front
				0.5	3	5.41619	front
				0.5	3	5.82804	front
				0.5	3	5.68485	front
				0.5	3	5.69396	front
				0.5	3	6.23272	front
				0.5	3	5.23409	front
				0.5	3	6.01745	front
				0.5	3	5.22174	front
				0.5	3	6.51962	front
				0.5	3	5.17466	front
				0.5	3	5.23738	front
				0.6	3	6.25102	front
				0.6	3	5.82338	front
				0.6	3	6.53951	front
				0.6	3	5.46985	front
				0.6	3	6.00967	front
				0.6	3	5.51594	front
				0.6	3	5.66609	front
				0.6	3	4.7837	front
				0.6	3	6.52013	front
				0.6	3	6.05919	front
				0.6	3	6.57726	front
				0.6	3	6.11942	front
				0.6	3	6.09926	front
				0.6	3	5.7949	front
				0.6	3	5.05096	front
				0.6	3	5.68763	front
				0.6	3	5.25031	front
				0.6	3	5.34203	front
				0.6	3	5.95558	front
				0.6	3	6.32169	front
				0.6	3	5.71039	front
				0.6	3	4.87878	front
				0.6	3	5.76584	front
				0.6	3	6.34267	front
				0.6	3	5.44261	front
				0.6	3	5.52331	front
				0.6	3	5.65127	front
				0.6	3	5.52121	front
				0.6	3	5.0161	front
				0.6	3	5.50553	front
				0.6	3	5.58267	front
				0.6	3	6.09982	front
				0.6	3	5.92522	front
				0.6	3	5.36951	front
				0.6	3	4.24108	front
				0.6	3	5.4036	front
				0.6	3	4.61063	front
				0.6	3	5.74469	front
				0.6	3	6.04607	front
				0.6	3	5.83864	front
				0.7	3	6.0413	front
				0.7	3	5.26154	front
				0.7	3	6.40504	front
				0.7	3	5.94093	front
				0.7	3	6.62609	front
				0.7	3	5.78252	front
				0.7	3	5.17579	front
				0.7	3	6.33541	front
				0.7	3	5.46387	front
				0.7	3	5.96893	front
				0.7	3	5.08881	front
				0.7	3	5.08384	front
				0.7	3	5.92166	front
				0.7	3	5.06372	front
				0.7	3	6.37561	front
				0.7	3	6.05705	front
				0.7	3	4.81806	front
				0.7	3	5.45153	front
				0.7	3	5.72791	front
				0.7	3	6.28911	front
				0.7	3	5.64221	front
				0.7	3	6.07985	front
				0.7	3	5.03489	front
				0.7	3	5.69665	front
				0.7	3	6.29343	front
				0.7	3	5.49109	front
				0.7	3	5.03886	front
				0.7	3	5.57363	front
				0.7	3	6.20814	front
				0.7	3	5.75701	front
				0.7	3	5.56717	front
				0.7	3	5.62252	front
				0.7	3	6.74931	front
				0.7	3	5.22032	front
				0.7	3	6.45683	front
				0.7	3	5.94866	front
				0.7	3	5.61502	front
				0.7	3	6.35051	front
				0.7	3	5.44838	front
				0.7	3	6.07966	front
				0.8	3	4.80099	front
				0.8	3	5.70556	front
				0.8	3	6.67758	front
				0.8	3	5.72532	front
				0.8	3	4.64951	front
				0.8	3	6.72156	front
				0.8	3	6.23114	front
				0.8	3	5.61507	front
				0.8	3	5.34754	front
				0.8	3	5.25469	front
				0.8	3	6.44337	front
				0.8	3	5.14231	front
				0.8	3	5.23389	front
				0.8	3	5.99569	front
				0.8	3	5.18851	front
				0.8	3	5.92557	front
				0.8	3	5.34231	front
				0.8	3	5.4048	front
				0.8	3	6.08035	front
				0.8	3	6.53853	front
				0.8	3	6.30676	front
				0.8	3	5.06098	front
				0.8	3	5.5377	front
				0.8	3	5.79198	front
				0.8	3	6.47009	front
				0.8	3	5.55608	front
				0.8	3	5.45321	front
				0.8	3	5.91068	front
				0.8	3	5.42775	front
				0.8	3	7.03003	front
				0.8	3	5.34592	front
				0.8	3	5.1831	front
				0.8	3	6.38999	front
				0.8	3	5.92579	front
				0.8	3	5.74658	front
				0.8	3	4.46578	front
				0.8	3	5.62148	front
				0.8	3	5.10086	front
				0.8	3	5.24814	front
				0.8	3	6.29661	front
				0.9	3	5.48841	front
				0.9	3	6.69262	front
				0.9	3	5.20732	front
				0.9	3	6.00901	front
				0.9	3	5.89561	front
				0.9	3	6.09146	front
				0.9	3	5.94446	front
				0.9	3	5.95793	front
				0.9	3	5.32586	front
				0.9	3	5.95733	front
				0.9	3	5.87684	front
				0.9	3	5.2469	front
				0.9	3	5.85403	front
				0.9	3	5.50472	front
				0.9	3	6.30731	front
				0.9	3	5.91654	front
				0.9	3	5.44442	front
				0.9	3	5.74626	front
				0.9	3	5.98234	front
				0.9	3	6.26338	front
				0.9	3	6.50738	front
				0.9	3	5.64887	front
				0.9	3	5.77834	front
				0.9	3	6.13046	front
				0.9	3	5.54831	front
				0.9	3	3.84105	front
				0.9	3	6.13818	front
				0.9	3	7.14485	front
				0.9	3	5.9824	front
				0.9	3	5.49664	front
				0.9	3	4.87606	front
				0.9	3	5.27308	front
				0.9	3	4.85275	front
				0.9	3	5.18256	front
				0.9	3	4.92533	front
				0.9	3	5.15846	front
				0.9	3	6.21489	front
				0.9	3	6.01944	front
				0.9	3	6.24366	front
				0.9	3	6.18556	front
				1	3	5.82072	front
				1	3	6.34355	front
				1	3	6.86042	front
				1	3	5.97308	front
				1	3	6.10917	front
				1	3	6.75774	front
				1	3	5.31698	front
				1	3	6.91233	front
				1	3	4.58924	front
				1	3	5.85989	front
				1	3	6.87435	front
				1	3	6.17119	front
				1	3	5.48448	front
				1	3	5.42682	front
				1	3	5.66341	front
				1	3	5.5092	front
				1	3	6.23475	front
				1	3	5.69492	front
				1	3	5.29802	front
				1	3	5.73916	front
				1	3	5.452	front
				1	3	6.22902	front
				1	3	4.57201	front
				1	3	6.96249	front
				1	3	5.36444	front
				1	3	5.66223	front
				1	3	6.53432	front
				1	3	6.03424	front
				1	3	5.11278	front
				1	3	6.06085	front
				1	3	5.99112	front
				1	3	6.28499	front
				1	3	5.34869	front
				1	3	5.92342	front
				1	3	6.02496	front
				1	3	5.90685	front
				1	3	6.43407	front
				1	3	4.84996	front
				1	3	6.15274	front
				1	3	5.89936	front
				0	4	6.03581	front
				0	4	4.72538	front
				0	4	5.4638	front
				0	4	5.63609	front
				0	4	6.01059	front
				0	4	4.48576	front
				0	4	4.94285	front
				0	4	5.23889	front
				0	4	5.43064	front
				0	4	5.39669	front
				0	4	5.89986	front
				0	4	5.30565	front
				0	4	5.49828	front
				0	4	4.88951	front
				0	4	5.8708	front
				0	4	4.87851	front
				0	4	5.25093	front
				0	4	5.32831	front
				0	4	5.5822	front
				0	4	5.3122	front
				0	4	5.60858	front
				0	4	4.85472	front
				0	4	4.99659	front
				0	4	5.34794	front
				0	4	5.91387	front
				0	4	5.21101	front
				0	4	5.30757	front
				0	4	5.36236	front
				0	4	4.89105	front
				0	4	5.48999	front
				0	4	4.77159	front
				0	4	5.50321	front
				0	4	5.12707	front
				0	4	4.80098	front
				0	4	5.04722	front
				0	4	5.762	front
				0	4	4.71851	front
				0	4	5.63295	front
				0	4	5.41914	front
				0	4	5.00444	front
				0.1	4	5.23233	front
				0.1	4	4.96004	front
				0.1	4	5.92826	front
				0.1	4	5.27169	front
				0.1	4	5.38499	front
				0.1	4	5.28267	front
				0.1	4	4.43618	front
				0.1	4	5.25617	front
				0.1	4	5.37723	front
				0.1	4	4.79647	front
				0.1	4	5.13537	front
				0.1	4	5.24972	front
				0.1	4	5.19436	front
				0.1	4	5.17365	front
				0.1	4	5.13788	front
				0.1	4	5.35774	front
				0.1	4	4.99969	front
				0.1	4	5.2844	front
				0.1	4	5.20718	front
				0.1	4	5.04822	front
				0.1	4	5.33469	front
				0.1	4	5.05901	front
				0.1	4	5.08132	front
				0.1	4	5.48535	front
				0.1	4	5.17492	front
				0.1	4	5.56783	front
				0.1	4	5.09416	front
				0.1	4	5.36833	front
				0.1	4	5.47137	front
				0.1	4	4.86809	front
				0.1	4	5.03481	front
				0.1	4	5.13966	front
				0.1	4	5.66306	front
				0.1	4	5.2733	front
				0.1	4	5.20014	front
				0.1	4	5.0059	front
				0.1	4	5.01164	front
				0.1	4	5.3961	front
				0.1	4	5.15949	front
				0.1	4	4.79086	front
				0.2	4	5.45948	front
				0.2	4	4.93248	front
				0.2	4	5.30006	front
				0.2	4	5.17131	front
				0.2	4	5.26535	front
				0.2	4	4.56093	front
				0.2	4	5.49903	front
				0.2	4	4.98946	front
				0.2	4	5.14792	front
				0.2	4	5.69064	front
				0.2	4	4.74097	front
				0.2	4	5.75018	front
				0.2	4	5.54519	front
				0.2	4	5.82259	front
				0.2	4	5.51992	front
				0.2	4	5.37039	front
				0.2	4	5.15723	front
				0.2	4	5.27323	front
				0.2	4	5.16388	front
				0.2	4	5.11747	front
				0.2	4	5.47162	front
				0.2	4	5.26406	front
				0.2	4	5.25008	front
				0.2	4	5.73422	front
				0.2	4	5.82364	front
				0.2	4	5.92256	front
				0.2	4	5.1383	front
				0.2	4	5.39949	front
				0.2	4	5.56135	front
				0.2	4	5.35554	front
				0.2	4	5.78196	front
				0.2	4	5.0803	front
				0.2	4	6.27112	front
				0.2	4	5.23815	front
				0.2	4	5.24319	front
				0.2	4	5.27858	front
				0.2	4	5.78668	front
				0.2	4	4.94909	front
				0.2	4	5.40469	front
				0.2	4	5.11033	front
				0.3	4	5.79486	front
				0.3	4	5.58361	front
				0.3	4	4.96646	front
				0.3	4	5.08666	front
				0.3	4	5.17501	front
				0.3	4	5.63586	front
				0.3	4	5.14489	front
				0.3	4	5.99051	front
				0.3	4	5.56821	front
				0.3	4	5.08806	front
				0.3	4	5.25918	front
				0.3	4	5.00896	front
				0.3	4	5.42386	front
				0.3	4	4.8854	front
				0.3	4	4.85578	front
				0.3	4	5.64202	front
				0.3	4	5.5464	front
				0.3	4	5.30893	front
				0.3	4	5.31173	front
				0.3	4	5.67449	front
				0.3	4	4.90127	front
				0.3	4	5.53412	front
				0.3	4	5.24492	front
				0.3	4	4.90835	front
				0.3	4	5.26172	front
				0.3	4	5.45537	front
				0.3	4	4.40805	front
				0.3	4	5.24632	front
				0.3	4	5.86466	front
				0.3	4	5.26778	front
				0.3	4	5.52135	front
				0.3	4	5.36954	front
				0.3	4	5.43701	front
				0.3	4	5.28239	front
				0.3	4	5.35698	front
				0.3	4	5.50294	front
				0.3	4	5.68766	front
				0.3	4	5.23756	front
				0.3	4	5.66845	front
				0.3	4	4.68085	front
				0.4	4	6.06177	front
				0.4	4	5.31369	front
				0.4	4	5.09569	front
				0.4	4	5.16285	front
				0.4	4	5.23821	front
				0.4	4	5.76169	front
				0.4	4	4.56942	front
				0.4	4	5.13101	front
				0.4	4	5.17215	front
				0.4	4	5.13385	front
				0.4	4	5.16539	front
				0.4	4	5.18763	front
				0.4	4	4.97307	front
				0.4	4	5.52865	front
				0.4	4	4.88716	front
				0.4	4	5.19086	front
				0.4	4	6.4631	front
				0.4	4	5.26552	front
				0.4	4	4.76312	front
				0.4	4	5.54743	front
				0.4	4	4.99343	front
				0.4	4	5.56424	front
				0.4	4	5.29671	front
				0.4	4	4.82505	front
				0.4	4	4.46826	front
				0.4	4	5.53853	front
				0.4	4	5.34212	front
				0.4	4	5.04588	front
				0.4	4	5.47426	front
				0.4	4	5.51213	front
				0.4	4	5.35235	front
				0.4	4	5.54542	front
				0.4	4	4.8902	front
				0.4	4	4.37507	front
				0.4	4	5.99856	front
				0.4	4	5.58083	front
				0.4	4	5.91918	front
				0.4	4	4.88488	front
				0.4	4	5.47603	front
				0.4	4	5.44231	front
				0.5	4	5.17594	front
				0.5	4	5.10976	front
				0.5	4	5.61775	front
				0.5	4	5.78462	front
				0.5	4	5.5806	front
				0.5	4	5.04843	front
				0.5	4	5.03353	front
				0.5	4	5.71399	front
				0.5	4	5.86083	front
				0.5	4	4.7057	front
				0.5	4	4.97056	front
				0.5	4	6.15428	front
				0.5	4	4.89345	front
				0.5	4	4.91507	front
				0.5	4	5.14857	front
				0.5	4	5.0065	front
				0.5	4	5.67816	front
				0.5	4	5.06486	front
				0.5	4	5.06612	front
				0.5	4	4.92177	front
				0.5	4	5.6669	front
				0.5	4	5.19667	front
				0.5	4	5.40479	front
				0.5	4	4.98199	front
				0.5	4	5.57806	front
				0.5	4	4.88205	front
				0.5	4	4.43731	front
				0.5	4	5.57211	front
				0.5	4	4.67549	front
				0.5	4	4.6102	front
				0.5	4	5.50762	front
				0.5	4	5.60767	front
				0.5	4	5.32802	front
				0.5	4	5.53806	front
				0.5	4	5.46286	front
				0.5	4	5.54069	front
				0.5	4	5.00343	front
				0.5	4	5.60653	front
				0.5	4	6.07793	front
[truncated: 7,241 more rows]
